# Supplementary material for: Ecological impact of the end-Cretaceous extinction on lamniform sharks
Source: PLoS One. 2017 Jun 7;12(6):e0178294. doi: 10.1371/journal.pone.0178294 (PMC5462355; doi:10.1371/journal.pone.0178294)
Supplement: S1 Table — CD = direct cusp height; CI = indirect cusp height; I = inclination; HW = width at half-cusp height; BW = width at cusp base; WR = width ratio; S = presence and type of serrations; BD = depth at cusp base; HD = depth at half-cusp height; DR = depth ratio; Cu = curvature of the labial face of the tooth; LH = height of the largest lateral cusplet; CC = cusp-cusplet ratio. For S, 0 = no serrations, 1 = fine/microscopic serrations, 2 = large serrations. For Cu, 0 = no curve, 1 = curved lingually, 2 = tip curved labially. All measures are in mm. (XLSX) [file pone.0178294.s002.xlsx]

## Sheet: Sheet1
Registration No.: (Registration)	Specimen ID	Sample ID	Age	Taxon	CD	CI	I	HW	BW	WR	S	BD	HD	DR	Cu	LH	CC
PV P 74031	1113	22D	Danian	Anomotodon sp. A	4.01	4.01	1	0.66	2.24	0.29	0	0.72	0.38	0.53	2	-	-
PV P 74034	3	8D	Danian	Carcharias tingitana	7.6	7.5	1.01	1.95	4.61	0.42	0	2.08	1.08	0.52	1	0.68	0.09
PV P 74035	4	8D	Danian	Carcharias tingitana	6.54	6.54	1	1.65	3.76	0.44	0	1.72	0.87	0.51	1	0.49	0.07
PV P 74032	24	8D	Danian	Carcharias tingitana	7.69	7.69	1	1.76	3.69	0.48	0	1.72	0.88	0.51	0	0.5	0.07
PV P 74033	87	8D	Danian	Carcharias tingitana	4.41	3.91	1.13	1.75	3.91	0.45	0	1.6	0.86	0.54	0	0.82	0.19
PV P 74036	439	22D	Danian	Carcharias tingitana	14.73	14.73	1	3.27	13.75	0.24	0	8.59	1.98	0.23	2	0.75	0.05
PV P 74038	89	8D	Danian	Cretalamna sp.	3.62	3.19	1.13	1.99	3.35	0.59	0	1.53	0.89	0.58	0	1.01	0.28
PV P 74037	1030	22D	Danian	Cretalamna sp.	2.69	2.49	1.08	1.96	3.36	0.58	0	1.06	0.85	0.8	0	1.35	0.5
PV P 74054	6	8D	Danian	Odontaspis speyeri	3.8	3.8	1	0.78	2.06	0.38	0	1.18	0.56	0.47	1	0.87	0.23
PV P 74055	23	8D	Danian	Odontaspis speyeri	9.07	8.95	1.01	2.31	5.49	0.42	0	2.31	1.17	0.51	1	-	-
PV P 74039	49	8D	Danian	Odontaspis speyeri	8.29	8.01	1.03	2.35	5.96	0.39	0	2.3	1.1	0.48	0	0.69	0.08
PV P 74056	57	8D	Danian	Odontaspis speyeri	6.44	6.44	1	1.82	4.17	0.44	0	1.78	0.96	0.54	1	0.73	0.11
PV P 74040	75	8D	Danian	Odontaspis speyeri	2.9	2.9	1	0.67	1.23	0.54	0	0.88	0.45	0.51	0	0.82	0.28
PV P 74041	76	8D	Danian	Odontaspis speyeri	2.97	2.85	1.04	1.04	2.06	0.5	0	1.07	0.68	0.64	0	0.33	0.11
PV P 74063	86	8D	Danian	Odontaspis speyeri	6.59	5.64	1.17	2.23	4.25	0.52	0	1.89	1.08	0.57	2	1.68	0.25
PV P 74042	441	22D	Danian	Odontaspis speyeri	7.1	6.99	1.02	2.12	5.43	0.39	0	2.19	1.31	0.6	0	0.98	0.14
PV P 74057	442	22D	Danian	Odontaspis speyeri	10.87	10.87	1	2.21	3.93	0.56	0	2.96	1.49	0.5	1	2.07	0.19
PV P 74064	445	22D	Danian	Odontaspis speyeri	8.44	7.68	1.1	2.9	5.82	0.5	0	2.48	1.51	0.61	2	2.34	0.28
PV P 74043	453	22D	Danian	Odontaspis speyeri	4.59	4.25	1.08	1.83	3.84	0.48	0	1.33	0.76	0.57	0	1.04	0.23
PV P 74065	454	22D	Danian	Odontaspis speyeri	3.71	3.71	1	0.98	1.49	0.66	0	0.91	0.51	0.56	2	1.73	0.47
PV P 74044	463	22D	Danian	Odontaspis speyeri	7.09	6.92	1.02	2.12	4.43	0.48	0	1.72	0.89	0.52	0	-	-
PV P 74045	855	22A	Danian	Odontaspis speyeri	2.49	2.49	1	0.63	1.37	0.46	0	0.91	0.47	0.52	0	1	0.4
PV P 74058	897	22A	Danian	Odontaspis speyeri	2.01	1.92	1.05	1.5	2.75	0.55	0	1.26	0.73	0.58	1	1.06	0.53
PV P 74059	900	22A	Danian	Odontaspis speyeri	1.68	1.68	1	1.05	1.86	0.56	0	0.97	0.66	0.68	1	0.82	0.49
PV P 74046	909	22A	Danian	Odontaspis speyeri	3.33	3.2	1.04	1.06	2.23	0.48	0	1.14	0.56	0.49	0	1.17	0.35
PV P 74066	1026	22D	Danian	Odontaspis speyeri	7.58	7.17	1.06	1.59	3.87	0.41	0	1.49	0.83	0.56	2	1.46	0.19
PV P 74060	1035	22D	Danian	Odontaspis speyeri	3.6	3.6	1	1.11	2.21	0.5	0	1	0.7	0.7	1	1.1	0.31
PV P 74067	1036	22D	Danian	Odontaspis speyeri	3.92	3.63	1.08	1.87	3.7	0.51	0	1.47	1.04	0.71	2	0.61	0.16
PV P 74047	1045	22D	Danian	Odontaspis speyeri	2.39	2.15	1.11	0.74	1.65	0.45	0	0.75	0.44	0.59	0	1.04	0.44
PV P 74048	1048	22D	Danian	Odontaspis speyeri	3.39	3.21	1.06	1.25	2.69	0.46	0	1.22	0.75	0.61	0	1.46	0.43
PV P 74049	1053	22D	Danian	Odontaspis speyeri	3.84	3.59	1.07	1.23	2.62	0.47	0	0.98	0.66	0.67	0	0.95	0.25
PV P 74061	1056	22D	Danian	Odontaspis speyeri	4.14	4.14	1	1.09	2.42	0.45	0	1.05	0.68	0.65	1	1.69	0.41
PV P 74050	1104	22D	Danian	Odontaspis speyeri	3.07	2.87	1.07	0.98	2.2	0.45	0	0.74	0.41	0.55	0	0.9	0.29
PV P 74051	1229	22D	Danian	Odontaspis speyeri	2.33	2.33	1	0.55	1.2	0.46	0	0.74	0.38	0.51	0	0.69	0.3
PV P 74062	1269	22D	Danian	Odontaspis speyeri	2.72	2.72	1	0.58	1.16	0.5	0	0.86	0.48	0.56	1	0.86	0.32
PV P 74052	1284	22D	Danian	Odontaspis speyeri	2.06	1.97	1.05	0.66	1.41	0.47	0	0.74	0.47	0.64	0	0.49	0.24
PV P 74053	1288	22D	Danian	Odontaspis speyeri	1.68	1.51	1.11	0.72	1.66	0.43	0	0.77	0.38	0.49	0	0.65	0.39
PV P 74068	1	8D	Danian	Striatolamia whitei	5.63	5.2	1.08	1.53	4.16	0.37	0	1.71	1.03	0.6	0	0.77	0.14
PV P 74105	2	8D	Danian	Striatolamia whitei	6.95	6.95	1	1.86	4.06	0.46	0	2.01	0.95	0.47	1	0.99	0.14
PV P 74106	5	8D	Danian	Striatolamia whitei	7.01	6.49	1.08	2.12	4.72	0.45	0	2.21	1.15	0.52	1	1.09	0.16
PV P 74174	7	8D	Danian	Striatolamia whitei	5.7	5.14	1.11	1.18	2.98	0.4	0	1.24	0.65	0.52	2	1.15	0.2
PV P 74175	8	8D	Danian	Striatolamia whitei	9.36	9.14	1.02	1.5	4.79	0.31	0	2.03	1.13	0.56	2	0.67	0.07
PV P 74107	11	8D	Danian	Striatolamia whitei	7.95	7.82	1.02	1.28	3.38	0.38	0	1.48	0.82	0.55	1	-	-
PV P 74176	12	8D	Danian	Striatolamia whitei	11.04	10.52	1.05	1.99	3.65	0.55	0	2.14	1.04	0.49	2	-	-
PV P 74069	13	8D	Danian	Striatolamia whitei	6.69	6.69	1	1.4	3.76	0.37	0	1.69	0.8	0.47	0	-	-
PV P 74070	16	8D	Danian	Striatolamia whitei	5.57	5.08	1.1	1.72	5.03	0.34	0	1.47	0.83	0.56	0	0.76	0.14
PV P 74108	17	8D	Danian	Striatolamia whitei	4.62	4.62	1	0.79	2.23	0.35	0	1.06	0.58	0.55	1	0.55	0.12
PV P 74177	18	8D	Danian	Striatolamia whitei	12.82	12.82	1	2.43	4.28	0.57	0	2.72	1.38	0.51	2	-	-
PV P 74071	19	8D	Danian	Striatolamia whitei	4.85	4.85	1	1.45	2.76	0.53	0	1.48	0.7	0.47	0	0.57	0.12
PV P 74109	20	8D	Danian	Striatolamia whitei	9.18	9.18	1	2.08	4.55	0.46	0	2.69	1.24	0.46	1	-	-
PV P 74178	21	8D	Danian	Striatolamia whitei	8.9	8.9	1	2.01	4.86	0.41	0	2.43	1.34	0.55	2	-	-
PV P 74179	25	8D	Danian	Striatolamia whitei	10.13	10.13	1	1.66	3.57	0.46	0	2.44	1.24	0.51	2	-	-
PV P 74110	27	8D	Danian	Striatolamia whitei	3.81	3.81	1	1.25	2.7	0.46	0	1	0.55	0.55	1	0.41	0.11
PV P 74111	28	8D	Danian	Striatolamia whitei	2.92	2.92	1	1.11	2.12	0.52	0	1.16	0.48	0.41	1	0.3	0.1
PV P 74112	29	8D	Danian	Striatolamia whitei	4.3	4.04	1.06	1.23	3.05	0.4	0	1.34	0.63	0.47	1	0.35	0.08
PV P 74113	31	8D	Danian	Striatolamia whitei	8.06	8.06	1	1.85	4.54	0.41	0	1.84	0.98	0.53	1	-	-
PV P 74114	36	8D	Danian	Striatolamia whitei	5.59	5.59	1	0.95	2.62	0.36	0	1.37	0.75	0.55	1	0.31	0.06
PV P 74115	38	8D	Danian	Striatolamia whitei	4.45	4.27	1.04	1.25	3.38	0.37	0	1.35	0.66	0.49	1	0.64	0.14
PV P 74116	39	8D	Danian	Striatolamia whitei	4.28	4	1.07	1.04	3.35	0.31	0	0.96	0.68	0.71	1	0.41	0.1
PV P 74180	40	8D	Danian	Striatolamia whitei	11.12	11.12	1	2	4.18	0.48	0	2.55	1.39	0.55	2	-	-
PV P 74117	41	8D	Danian	Striatolamia whitei	6.36	6.03	1.05	1.65	4.93	0.33	0	1.67	0.82	0.49	1	0.63	0.1
PV P 74118	42	8D	Danian	Striatolamia whitei	4.33	4.29	1.01	1.08	4.09	0.26	0	1.23	0.6	0.49	1	1.14	0.26
PV P 74072	45	8D	Danian	Striatolamia whitei	5.61	5.29	1.06	1.64	3.51	0.47	0	1.31	0.74	0.56	0	0.49	0.09
PV P 74073	46	8D	Danian	Striatolamia whitei	5.41	5.41	1	1.36	2.57	0.53	0	1.29	0.73	0.57	0	0.39	0.07
PV P 74181	48	8D	Danian	Striatolamia whitei	8.2	8.2	1	1.7	4.38	0.39	0	1.82	0.9	0.49	2	-	-
PV P 74119	50	8D	Danian	Striatolamia whitei	5.24	5.24	1	1.03	3.76	0.27	0	1.28	0.76	0.59	1	0.74	0.14
PV P 74120	52	8D	Danian	Striatolamia whitei	4.66	4.66	1	1.04	2.99	0.35	0	1.12	0.71	0.63	1	0.87	0.19
PV P 74074	53	8D	Danian	Striatolamia whitei	3.71	3.34	1.11	0.9	3.52	0.26	0	0.94	0.43	0.46	0	0	0
PV P 74121	54	8D	Danian	Striatolamia whitei	4.86	4.86	1	1.1	2.98	0.37	0	1.04	0.6	0.58	1	0.74	0.15
PV P 74122	55	8D	Danian	Striatolamia whitei	4.38	4.38	1	0.6	2.56	0.23	0	0.99	0.54	0.55	1	0.2	0.05
PV P 74075	56	8D	Danian	Striatolamia whitei	2.79	2.64	1.06	0.94	2.18	0.43	0	0.73	0.47	0.64	0	0.41	0.15
PV P 74182	58	8D	Danian	Striatolamia whitei	7.69	7.69	1	1.05	3.42	0.31	0	1.67	0.8	0.48	2	0.89	0.12
PV P 74123	59	8D	Danian	Striatolamia whitei	5.47	4.81	1.14	1.49	4.12	0.36	0	1.51	0.85	0.56	1	0.47	0.09
PV P 74124	60	8D	Danian	Striatolamia whitei	8.42	8.42	1	1.72	3.44	0.5	0	2.06	1.04	0.5	1	-	-
PV P 74183	64	8D	Danian	Striatolamia whitei	4.58	4.58	1	0.79	2.58	0.31	0	0.94	0.51	0.54	2	0.35	0.08
PV P 74076	67	8D	Danian	Striatolamia whitei	3.51	3.4	1.03	1.24	2.83	0.44	0	1.55	0.79	0.51	0	0.65	0.19
PV P 74125	68	8D	Danian	Striatolamia whitei	3.49	3.49	1	0.86	2.06	0.42	0	1.07	0.58	0.54	1	0.56	0.16
PV P 74077	69	8D	Danian	Striatolamia whitei	4.25	3.88	1.1	1.07	2.73	0.39	0	1.05	0.65	0.62	0	0.43	0.1
PV P 74078	70	8D	Danian	Striatolamia whitei	4.27	3.95	1.08	0.85	2.4	0.35	0	1.04	0.58	0.56	0	-	-
PV P 74079	71	8D	Danian	Striatolamia whitei	2.92	2.54	1.15	1.17	2.21	0.53	0	1.12	0.54	0.48	0	0.79	0.27
PV P 74080	74	8D	Danian	Striatolamia whitei	3.44	3.26	1.06	1.27	2.81	0.45	0	0.97	0.45	0.46	0	0.33	0.1
PV P 74126	77	8D	Danian	Striatolamia whitei	4.26	4.26	1	0.7	1.94	0.36	0	1.07	0.47	0.44	1	0.41	0.1
PV P 74184	79	8D	Danian	Striatolamia whitei	8.61	8.61	1	1.34	2.97	0.45	0	1.81	0.81	0.45	2	-	-
PV P 74081	80	8D	Danian	Striatolamia whitei	4.67	4.41	1.06	1.21	3.27	0.37	0	1.14	0.51	0.45	0	-	-
PV P 74082	83	8D	Danian	Striatolamia whitei	3.05	2.73	1.12	1.41	2.91	0.48	0	1.2	0.72	0.6	0	0.79	0.26
PV P 74127	84	8D	Danian	Striatolamia whitei	4.07	3.71	1.1	1.69	3.42	0.49	0	1.72	0.94	0.55	1	0.35	0.09
PV P 74128	88	8D	Danian	Striatolamia whitei	3	2.73	1.1	2.29	3.1	0.74	0	1.35	1.08	0.8	1	1.95	0.65
PV P 74129	90	8D	Danian	Striatolamia whitei	2.38	2.31	1.03	1.53	2.43	0.63	0	1.24	0.79	0.64	1	1.78	0.75
PV P 74185	440	22D	Danian	Striatolamia whitei	8.47	8.12	1.04	2.2	5.37	0.41	0	2.18	1.18	0.54	2	0.67	0.08
PV P 74130	443	22D	Danian	Striatolamia whitei	8.28	8.28	1	1.7	3.89	0.44	0	1.87	0.91	0.49	1	-	-
PV P 74131	444	22D	Danian	Striatolamia whitei	6.85	6.19	1.11	1.77	5.1	0.35	0	1.94	1.02	0.53	1	-	-
PV P 74132	446	22D	Danian	Striatolamia whitei	4.27	4.27	1	1.27	3.33	0.38	0	1.26	0.98	0.78	1	1.12	0.26
PV P 74083	447	22D	Danian	Striatolamia whitei	4.95	4.7	1.05	1.75	4.4	0.4	0	1.35	0.89	0.66	0	0.82	0.17
PV P 74133	448	22D	Danian	Striatolamia whitei	8.59	8.59	1	1.37	3.82	0.36	0	2.03	0.97	0.48	1	-	-
PV P 74084	449	22D	Danian	Striatolamia whitei	7.58	7.3	1.04	1.67	6.02	0.28	0	1.64	1.2	0.73	0	0.64	0.08
PV P 74186	450	22D	Danian	Striatolamia whitei	9.26	9.26	1	1.87	5.07	0.37	0	2.14	1.09	0.51	2	0.68	0.07
PV P 74187	451	22D	Danian	Striatolamia whitei	9.8	9.8	1	1.68	4.06	0.41	0	2.06	1.09	0.53	2	0.62	0.06
PV P 74085	452	22D	Danian	Striatolamia whitei	3.88	3.74	1.04	1.51	2.97	0.51	0	1.16	0.78	0.67	0	0.92	0.24
PV P 74134	455	22D	Danian	Striatolamia whitei	6.92	6.75	1.03	1.67	5.22	0.32	0	1.62	0.88	0.54	1	-	-
PV P 74086	456	22D	Danian	Striatolamia whitei	3.49	3.06	1.14	1.24	2.6	0.48	0	0.81	0.52	0.64	0	0.95	0.27
PV P 74135	457	22D	Danian	Striatolamia whitei	5.42	5.42	1	1.12	2.75	0.41	0	1.1	0.64	0.58	1	-	-
PV P 74136	460	22D	Danian	Striatolamia whitei	6.46	6.46	1	1.19	3.07	0.39	0	1.34	0.68	0.51	1	0.97	0.15
PV P 74137	464	22D	Danian	Striatolamia whitei	4.61	4.61	1	1.75	4.09	0.43	0	1.37	0.99	0.72	1	1.23	0.27
PV P 74087	689	22A	Danian	Striatolamia whitei	0.93	0.89	1.04	0.98	1.34	0.73	0	0.79	0.5	0.63	0	0.31	0.33
PV P 74138	701	22A	Danian	Striatolamia whitei	3.67	3.58	1.03	0.7	1.79	0.39	0	0.84	0.46	0.55	1	-	-
PV P 74139	706	22A	Danian	Striatolamia whitei	2.8	2.8	1	0.83	1.92	0.43	0	0.85	0.44	0.52	1	0.46	0.16
PV P 74088	859	22A	Danian	Striatolamia whitei	2.71	2.32	1.17	1.2	2.38	0.5	0	0.84	0.61	0.73	0	1	0.37
PV P 74188	869	22A	Danian	Striatolamia whitei	3.31	3.31	1	0.47	1.09	0.43	0	0.8	0.45	0.56	2	-	-
PV P 74140	892	22A	Danian	Striatolamia whitei	1.5	1.5	1	0.51	1.34	0.38	0	0.51	0.3	0.59	1	0.25	0.17
PV P 74089	893	22A	Danian	Striatolamia whitei	3.97	3.97	1	0.81	1.99	0.41	0	0.99	0.46	0.46	0	-	-
PV P 74090	894	22A	Danian	Striatolamia whitei	4.42	4.42	1	0.93	2.09	0.44	0	1.07	0.55	0.51	0	0.45	0.1
PV P 74091	898	22A	Danian	Striatolamia whitei	2.8	2.8	1	0.43	0.78	0.55	0	0.79	0.37	0.47	0	0	0
PV P 74092	899	22A	Danian	Striatolamia whitei	3.36	3.36	1	0.76	1.65	0.46	0	0.93	0.5	0.54	0	1.33	0.4
PV P 74093	901	22A	Danian	Striatolamia whitei	2.07	2.07	1	0.88	1.55	0.57	0	0.88	0.49	0.56	0	1.01	0.49
PV P 74189	907	22A	Danian	Striatolamia whitei	1.89	1.52	1.24	1.21	2.16	0.56	0	1.12	0.57	0.51	2	0.67	0.35
PV P 74094	915	22A	Danian	Striatolamia whitei	1.88	1.46	1.29	0.82	1.72	0.48	0	0.68	0.42	0.62	0	-	-
PV P 74141	1025	22D	Danian	Striatolamia whitei	5.55	5.55	1	1.06	2.32	0.46	0	1.26	0.76	0.6	1	-	-
PV P 74190	1027	22D	Danian	Striatolamia whitei	7.3	7.17	1.02	1.36	3.68	0.37	0	1.64	1.01	0.62	2	-	-
PV P 74142	1031	22D	Danian	Striatolamia whitei	8.02	8.02	1	1.38	2.83	0.49	0	1.6	0.8	0.5	1	-	-
PV P 74143	1032	22D	Danian	Striatolamia whitei	4.91	4.91	1	1.3	2.99	0.43	0	1.38	1.25	0.91	1	0.93	0.19
PV P 74144	1033	22D	Danian	Striatolamia whitei	8.32	8.32	1	1.34	2.91	0.46	0	1.42	0.98	0.69	1	-	-
PV P 74095	1037	22D	Danian	Striatolamia whitei	4.15	3.88	1.07	0.93	1.52	0.61	0	0.87	0.51	0.59	0	-	-
PV P 74145	1040	22D	Danian	Striatolamia whitei	5.7	5.7	1	1.18	3.23	0.37	0	1.45	0.87	0.6	1	-	-
PV P 74191	1042	22D	Danian	Striatolamia whitei	5.07	5.07	1	1	2.72	0.37	0	1.18	0.62	0.53	2	0.56	0.11
PV P 74096	1043	22D	Danian	Striatolamia whitei	4.59	4.59	1	0.77	1.63	0.47	0	1.14	0.76	0.67	0	-	-
PV P 74146	1044	22D	Danian	Striatolamia whitei	3.44	3.28	1.05	1.09	2.64	0.41	0	1.1	0.69	0.63	1	0.89	0.26
PV P 74147	1046	22D	Danian	Striatolamia whitei	3.76	3.76	1	0.74	1.79	0.41	0	1.06	0.75	0.71	1	-	-
PV P 74097	1054	22D	Danian	Striatolamia whitei	4.68	4.68	1	1.15	2.43	0.47	0	1.14	0.63	0.55	0	0.89	0.19
PV P 74148	1057	22D	Danian	Striatolamia whitei	6.4	6.4	1	0.85	2.34	0.36	0	1.18	0.65	0.55	1	-	-
PV P 74149	1060	22D	Danian	Striatolamia whitei	7.12	7.12	1	0.91	2.08	0.44	0	1.38	0.82	0.59	1	-	-
PV P 74150	1061	22D	Danian	Striatolamia whitei	3.71	3.71	1	0.8	2.55	0.31	0	0.9	0.57	0.63	1	0.89	0.24
PV P 74151	1064	22D	Danian	Striatolamia whitei	5.64	5.64	1	0.67	1.87	0.36	0	1.25	0.65	0.52	1	-	-
PV P 74098	1068	22D	Danian	Striatolamia whitei	6.22	6.22	1	1.05	2.41	0.44	0	1.23	0.67	0.54	0	-	-
PV P 74152	1072	22D	Danian	Striatolamia whitei	2.78	2.78	1	0.68	1.38	0.49	0	0.6	0.39	0.65	1	0.27	0.1
PV P 74192	1075	22D	Danian	Striatolamia whitei	5.15	5.15	1	0.96	2.65	0.36	0	1.11	0.56	0.5	2	-	-
PV P 74099	1077	22D	Danian	Striatolamia whitei	1.61	1.37	1.18	0.76	1.68	0.45	0	0.73	0.41	0.56	0	0.46	0.29
PV P 74153	1085	22D	Danian	Striatolamia whitei	3.29	3.29	1	0.62	1.55	0.4	0	0.72	0.38	0.53	1	-	-
PV P 74154	1086	22D	Danian	Striatolamia whitei	5.07	5.07	1	0.65	1.77	0.37	0	1.02	0.57	0.56	1	-	-
PV P 74155	1088	22D	Danian	Striatolamia whitei	3.35	3.35	1	0.53	1.26	0.42	0	0.75	0.41	0.55	1	0	0
PV P 74156	1090	22D	Danian	Striatolamia whitei	2.91	2.91	1	0.8	2.09	0.38	0	0.65	0.42	0.65	1	0.53	0.18
PV P 74157	1094	22D	Danian	Striatolamia whitei	4	4	1	1.08	2.83	0.38	0	0.99	0.59	0.6	1	0.9	0.23
PV P 74158	1095	22D	Danian	Striatolamia whitei	4.3	4.3	1	1.06	2.76	0.38	0	1.05	0.56	0.53	1	0.63	0.15
PV P 74159	1096	22D	Danian	Striatolamia whitei	3.97	3.97	1	0.83	1.9	0.44	0	0.72	0.47	0.65	1	-	-
PV P 74160	1098	22D	Danian	Striatolamia whitei	5.71	5.71	1	0.73	1.8	0.41	0	1.02	0.58	0.57	1	-	-
PV P 74161	1100	22D	Danian	Striatolamia whitei	4.19	4.19	1	0.83	2.12	0.39	0	0.9	0.51	0.57	1	1.06	0.25
PV P 74162	1103	22D	Danian	Striatolamia whitei	3.8	3.63	1.05	0.96	2.34	0.41	0	0.91	0.63	0.69	1	0.5	0.13
PV P 74193	1105	22D	Danian	Striatolamia whitei	5.19	5.19	1	1.1	2.49	0.44	0	1.12	0.62	0.55	2	-	-
PV P 74163	1107	22D	Danian	Striatolamia whitei	4.29	4.29	1	1	2.53	0.4	0	0.94	0.54	0.57	1	-	-
PV P 74164	1108	22D	Danian	Striatolamia whitei	5.98	5.98	1	1.03	2.03	0.51	0	1.11	0.81	0.73	1	0.95	0.16
PV P 74165	1110	22D	Danian	Striatolamia whitei	5.05	5.05	1	0.7	1.61	0.43	0	1.04	0.61	0.59	1	-	-
PV P 74100	1112	22D	Danian	Striatolamia whitei	2.52	2.33	1.08	0.94	2.21	0.43	0	0.58	0.41	0.71	0	0.61	0.24
PV P 74166	1116	22D	Danian	Striatolamia whitei	3.4	3.4	1	0.57	1.79	0.32	0	0.67	0.42	0.63	1	-	-
PV P 74194	1243	22D	Danian	Striatolamia whitei	1.72	1.72	1	0.38	1.02	0.37	0	0.6	0.3	0.5	2	0.59	0.34
PV P 74167	1250	22D	Danian	Striatolamia whitei	2.43	2.33	1.04	0.5	1.43	0.35	0	0.78	0.43	0.55	1	0.75	0.31
PV P 74168	1251	22D	Danian	Striatolamia whitei	4.15	4.15	1	0.85	2.6	0.33	0	1.12	0.6	0.54	1	-	-
PV P 74169	1257	22D	Danian	Striatolamia whitei	2.12	2.05	1.03	0.66	1.64	0.4	0	0.64	0.34	0.53	1	0.55	0.26
PV P 74101	1273	22D	Danian	Striatolamia whitei	2.46	2.06	1.19	0.86	2.31	0.37	0	0.86	0.45	0.52	0	0.52	0.21
PV P 74170	1275	22D	Danian	Striatolamia whitei	2.69	2.69	1	0.77	1.81	0.43	0	0.76	0.42	0.55	1	0.43	0.16
PV P 74171	1276	22D	Danian	Striatolamia whitei	3.95	3.95	1	0.51	1.19	0.43	0	0.86	0.47	0.55	1	-	-
PV P 74172	1278	22D	Danian	Striatolamia whitei	2.13	1.78	1.2	1.42	2.85	0.5	0	0.87	0.52	0.6	1	0.38	0.18
PV P 74102	1281	22D	Danian	Striatolamia whitei	2.44	2.24	1.09	0.91	2	0.46	0	0.8	0.42	0.53	0	0.42	0.17
PV P 74173	1287	22D	Danian	Striatolamia whitei	3.39	3.39	1	0.65	1.61	0.4	0	0.83	0.47	0.57	1	0.52	0.15
PV P 74103	1428	8D	Danian	Striatolamia whitei	2.8	2.59	1.08	1.19	3.03	0.39	0	0.84	0.53	0.63	0	0.59	0.21
PV P 74104	1430	8D	Danian	Striatolamia whitei	1.37	1.37	1	0.78	1.28	0.61	0	0.6	0.46	0.77	0	0.54	0.39
PV P 74223	9	8D	Danian	Unidentified	10.34	10.34	1	2.41	5.27	0.46	0	2.39	1.32	0.55	1	-	-
PV P 74224	10	8D	Danian	Unidentified	10.72	10.72	1	1.98	4.27	0.46	0	2.19	1.13	0.52	1	-	-
PV P 74261	14	8D	Danian	Unidentified	10.41	10.22	1.02	2.03	5.04	0.4	0	2.43	1.14	0.47	1	-	-
PV P 74225	22	8D	Danian	Unidentified	7.35	6.98	1.05	1.94	4.11	0.47	0	2.51	1.01	0.4	1	-	-
PV P 74195	26	8D	Danian	Unidentified	7.69	7.3	1.05	2.26	5.83	0.39	0	2.17	1.11	0.51	0	-	-
PV P 74196	30	8D	Danian	Unidentified	5.23	5.08	1.03	1.72	3.98	0.43	0	1.12	0.76	0.68	0	-	-
PV P 74257	32	8D	Danian	Unidentified	5.5	5.2	1.06	1.41	3.96	0.36	0	1.73	0.74	0.43	1	-	-
PV P 74226	33	8D	Danian	Unidentified	6.42	6.42	1	1.44	3.67	0.39	0	1.8	0.99	0.55	1	-	-
PV P 74197	34	8D	Danian	Unidentified	6.32	6.04	1.05	2	4.38	0.46	0	1.8	0.98	0.54	0	-	-
PV P 74198	35	8D	Danian	Unidentified	6.91	6.4	1.08	1.92	5.09	0.38	0	1.63	0.94	0.58	0	-	-
PV P 74199	37	8D	Danian	Unidentified	5.34	5.34	1	1.67	3.59	0.47	0	1.62	0.93	0.57	0	-	-
PV P 74227	43	8D	Danian	Unidentified	8.02	8.02	1	2.14	4.62	0.46	0	2.55	1.34	0.53	1	-	-
PV P 74278	44	8D	Danian	Unidentified	7.32	7.32	1	1.62	3.69	0.44	0	1.89	1.08	0.57	2	-	-
PV P 74200	47	8D	Danian	Unidentified	7.92	7.59	1.04	1.91	4.28	0.45	0	1.83	1.04	0.57	0	-	-
PV P 74279	51	8D	Danian	Unidentified	9.13	9.13	1	2.11	4.62	0.46	0	2.46	1.26	0.51	2	-	-
PV P 74243	61	8D	Danian	Unidentified	7.64	7.57	1.01	1.67	4.29	0.39	0	1.74	0.89	0.51	1	-	-
PV P 74262	62	8D	Danian	Unidentified	7.32	7.01	1.04	2.1	4.94	0.43	0	2.36	1.21	0.51	2	-	-
PV P 74201	63	8D	Danian	Unidentified	6.22	5.95	1.05	1.58	3.37	0.47	0	1.83	0.91	0.5	0	-	-
PV P 74228	65	8D	Danian	Unidentified	7.56	7.56	1	2.13	4.81	0.44	0	2.47	1.22	0.49	1	-	-
PV P 74214	66	8D	Danian	Unidentified	6.88	6.62	1.04	1.91	4.68	0.41	0	1.77	1	0.56	0	-	-
PV P 74215	73	8D	Danian	Unidentified	5.28	5.11	1.03	1.61	3.7	0.44	0	1.52	0.76	0.5	0	-	-
PV P 74280	78	8D	Danian	Unidentified	6.28	5.99	1.05	1.85	4.38	0.42	0	1.69	0.88	0.52	2	-	-
PV P 74258	81	8D	Danian	Unidentified	5.92	5.92	1	1.44	3.48	0.41	0	1.52	0.96	0.63	1	1.77	0.3
PV P 74259	82	8D	Danian	Unidentified	4.43	4.21	1.05	1.48	3.22	0.46	0	1.44	0.74	0.51	1	1.34	0.3
PV P 74260	85	8D	Danian	Unidentified	2.27	2.06	1.1	1.08	1.87	0.58	0	0.95	0.6	0.63	1	0.67	0.3
PV P 74202	458	22D	Danian	Unidentified	6.92	6.65	1.04	1.66	4.28	0.39	0	1.75	0.89	0.51	0	-	-
PV P 74203	459	22D	Danian	Unidentified	6.89	6.68	1.03	2.01	4.23	0.48	0	1.97	1.18	0.6	0	-	-
PV P 74229	461	22D	Danian	Unidentified	6.5	6.13	1.06	1.4	4.17	0.34	0	1.31	0.86	0.66	1	-	-
PV P 74263	462	22D	Danian	Unidentified	6.33	6.33	1	1.16	2.96	0.39	0	1.26	0.74	0.59	2	-	-
PV P 74230	465	22D	Danian	Unidentified	6.02	6.02	1	1.16	2.66	0.44	0	1.37	0.81	0.59	1	-	-
PV P 74204	654	22A	Danian	Unidentified	1.59	1.56	1.02	0.42	1.39	0.3	0	0.5	0.22	0.44	0	-	-
PV P 74244	686	22A	Danian	Unidentified	4.35	4.35	1	0.71	1.48	0.48	0	1.12	0.62	0.55	1	-	-
PV P 74245	690	22A	Danian	Unidentified	3.31	3.29	1.01	0.89	2.36	0.38	0	0.87	0.55	0.63	1	-	-
PV P 74281	692	22A	Danian	Unidentified	4.27	4.27	1	0.87	1.9	0.46	0	1.1	0.52	0.47	2	-	-
PV P 74246	693	22A	Danian	Unidentified	2.24	1.96	1.14	0.53	1.06	0.5	0	9.3	0.48	0.05	1	0.21	0.09
PV P 74222	696	22A	Danian	Unidentified	1.15	1.12	1.03	0.69	1.35	0.51	0	0.71	0.39	0.55	0	0.43	0.37
PV P 74264	697	22A	Danian	Unidentified	3.3	3.04	1.09	1.03	2.93	0.35	0	0.73	0.38	0.52	2	-	-
PV P 74265	698	22A	Danian	Unidentified	4.37	4.34	1.01	0.98	2.14	0.46	0	1.29	0.6	0.47	2	-	-
PV P 74266	700	22A	Danian	Unidentified	2.2	2.2	1	0.39	0.54	0.72	0	0.58	0.33	0.57	2	0	0
PV P 74231	711	22A	Danian	Unidentified	3.05	3.05	1	0.86	1.93	0.45	0	0.85	0.43	0.51	1	-	-
PV P 74247	712	22A	Danian	Unidentified	3.68	3.6	1.02	0.76	1.64	0.46	0	9.6	0.58	0.06	1	-	-
PV P 74267	715	22A	Danian	Unidentified	2.36	2.36	1	0.66	1.53	0.43	0	0.82	0.45	0.55	2	0.24	0.1
PV P 74268	868	22A	Danian	Unidentified	2	2	1	0.37	0.69	0.54	0	0.52	0.21	0.4	2	0	0
PV P 74216	896	22A	Danian	Unidentified	3.31	3.2	1.03	0.93	2.54	0.37	0	0.98	0.53	0.54	0	-	-
PV P 74205	902	22A	Danian	Unidentified	2.71	2.31	1.17	1.18	2.44	0.48	0	1.04	0.6	0.58	0	-	-
PV P 74248	903	22A	Danian	Unidentified	3.78	3.38	1.12	1.22	2.94	0.41	0	1.03	0.61	0.59	1	-	-
PV P 74269	905	22A	Danian	Unidentified	3.54	3.54	1	0.83	2.26	0.37	0	1.02	0.53	0.52	2	-	-
PV P 74206	906	22A	Danian	Unidentified	3.03	2.85	1.06	0.94	2.63	0.36	0	0.83	0.49	0.59	0	-	-
PV P 74207	918	22A	Danian	Unidentified	2	1.61	1.24	1.04	1.7	0.61	0	0.75	0.49	0.65	0	0.76	0.38
PV P 74232	1028	22D	Danian	Unidentified	5.91	5.69	1.04	1.6	3.78	0.42	0	1.46	0.95	0.65	1	-	-
PV P 74233	1029	22D	Danian	Unidentified	6.89	6.89	1	1.58	2.7	0.59	0	1.71	1.05	0.61	1	-	-
PV P 74270	1034	22D	Danian	Unidentified	7.07	6.89	1.03	1.76	3.72	0.47	0	1.59	0.93	0.58	2	-	-
PV P 74234	1038	22D	Danian	Unidentified	5.23	5.19	1.01	2.18	3.52	0.62	0	1.25	0.83	0.66	1	-	-
PV P 74235	1039	22D	Danian	Unidentified	5.93	5.73	1.03	1.41	3.58	0.39	0	1.56	0.95	0.61	1	-	-
PV P 74249	1041	22D	Danian	Unidentified	5.68	5.4	1.05	1.61	3.31	0.49	0	1.56	0.95	0.61	1	-	-
PV P 74250	1047	22D	Danian	Unidentified	5.52	5.52	1	1.27	3.32	0.38	0	1.57	0.85	0.54	1	-	-
PV P 74282	1049	22D	Danian	Unidentified	6.52	6.52	1	1.27	2.61	0.49	0	1.26	0.75	0.6	2	-	-
PV P 74271	1050	22D	Danian	Unidentified	5.26	5.26	1	1.02	2.39	0.43	0	1.23	0.74	0.6	2	-	-
PV P 74272	1051	22D	Danian	Unidentified	4.81	4.81	1	0.87	2.43	0.36	0	0.82	0.53	0.65	2	-	-
PV P 74273	1052	22D	Danian	Unidentified	0.57	0.57	1	1.25	2.95	0.42	0	1.08	0.74	0.69	2	-	-
PV P 74217	1055	22D	Danian	Unidentified	4.61	4.05	1.14	1.21	3.09	0.39	0	1.07	0.67	0.63	0	-	-
PV P 74251	1058	22D	Danian	Unidentified	5.31	5.31	1	1.02	2.53	0.4	0	1.14	0.67	0.59	1	-	-
PV P 74236	1059	22D	Danian	Unidentified	5.08	5.08	1	1.2	2.65	0.45	0	1.48	0.89	0.6	1	-	-
PV P 74218	1062	22D	Danian	Unidentified	4.07	3.9	1.04	1.09	3.02	0.36	0	0.96	0.63	0.66	0	-	-
PV P 74237	1063	22D	Danian	Unidentified	4.63	4.54	1.02	1.08	2.66	0.41	0	1.08	0.59	0.55	1	-	-
PV P 74252	1065	22D	Danian	Unidentified	3.86	3.86	1	0.98	1.96	0.5	0	1.07	0.48	0.45	1	-	-
PV P 74253	1066	22D	Danian	Unidentified	5.86	5.86	1	1.07	2.28	0.47	0	1.16	0.69	0.59	1	-	-
PV P 74219	1070	22D	Danian	Unidentified	4.52	4.34	1.04	1.06	2.18	0.49	0	0.95	0.61	0.64	0	-	-
PV P 74220	1074	22D	Danian	Unidentified	4.48	4.38	1.02	1.26	3.16	0.4	0	1.18	0.71	0.6	0	-	-
PV P 74254	1080	22D	Danian	Unidentified	4.8	4.8	1	1	2.11	0.47	0	0.91	0.59	0.65	1	-	-
PV P 74255	1082	22D	Danian	Unidentified	3.98	2.98	1.34	1.04	2.49	0.42	0	1.01	0.7	0.69	1	-	-
PV P 74221	1093	22D	Danian	Unidentified	3.93	3.67	1.07	0.95	2.36	0.4	0	0.77	0.46	0.6	0	-	-
PV P 74274	1097	22D	Danian	Unidentified	6.12	6.12	1	1.14	2.7	0.42	0	1.16	0.69	0.59	2	-	-
PV P 74208	1099	22D	Danian	Unidentified	4.6	4.47	1.03	1.26	3.23	0.39	0	0.94	0.66	0.7	0	-	-
PV P 74256	1106	22D	Danian	Unidentified	3.06	3.06	1	1.02	2.4	0.43	0	0.83	0.57	0.69	1	0.45	0.15
PV P 74275	1109	22D	Danian	Unidentified	5.31	5.31	1	1.25	2.45	0.51	0	1.29	0.79	0.61	2	-	-
PV P 74238	1111	22D	Danian	Unidentified	4.34	4.34	1	1.18	2.66	0.44	0	1	0.59	0.59	1	-	-
PV P 74209	1227	22D	Danian	Unidentified	1.25	1.2	1.04	0.45	0.98	0.46	0	0.44	0.25	0.57	0	0.34	0.27
PV P 74210	1245	22D	Danian	Unidentified	2.7	2.44	1.11	0.65	1.66	0.39	0	0.65	0.41	0.63	0	0.71	0.26
PV P 74239	1255	22D	Danian	Unidentified	2	1.69	1.18	0.69	1.74	0.4	0	0.71	0.35	0.49	1	-	-
PV P 74276	1259	22D	Danian	Unidentified	2.31	2.06	1.12	0.85	2.26	0.38	0	0.98	0.46	0.47	2	0.47	0.2
PV P 74277	1263	22D	Danian	Unidentified	2.63	2.51	1.05	0.74	1.91	0.39	0	0.73	0.39	0.53	2	-	-
PV P 74211	1266	22D	Danian	Unidentified	2.86	2.7	1.06	0.96	2.53	0.38	0	0.76	0.43	0.57	0	0.5	0.17
PV P 74212	1279	22D	Danian	Unidentified	2.47	2.26	1.09	1.11	2.66	0.42	0	0.44	0.26	0.59	0	0.59	0.24
PV P 74240	1283	22D	Danian	Unidentified	2.64	2.64	1	0.69	1.98	0.35	0	0.72	0.42	0.58	1	-	-
PV P 74241	1286	22D	Danian	Unidentified	3.46	3.46	1	1.03	2.43	0.42	0	1.23	0.61	0.5	1	-	-
PV P 74242	1297	22D	Danian	Unidentified	2.51	2.51	1	0.55	1.36	0.4	0	0.71	0.42	0.59	1	-	-
PV P 74213	1298	22D	Danian	Unidentified	3.08	2.88	1.07	0.97	1.97	0.49	0	0.87	0.53	0.61	0	-	-
PV P 74284	1209	5B	Maastrichtian	Amonotodon plicatus	5.22	5.22	1	1.14	3.08	0.37	0	1.17	0.66	0.56	1	-	-
PV P 74283	1214	5B	Maastrichtian	Amonotodon plicatus	5.18	5.05	1.03	1.25	3.82	0.33	0	1.06	0.64	0.6	0	-	-
PV P 74285	405	5A	Maastrichtian	Anomotodon plicatus	6.18	6.18	1	1.45	5.23	0.28	0	1.57	0.88	0.56	0	0	0
PV P 74290	415	5A	Maastrichtian	Anomotodon plicatus	5.67	5.67	1	1.44	3.65	0.39	0	1.38	0.73	0.53	1	-	-
PV P 74291	1131	5B	Maastrichtian	Anomotodon plicatus	4.68	4.68	1	1.09	3.42	0.32	0	1.18	0.74	0.63	1	-	-
PV P 74286	1413	5B	Maastrichtian	Anomotodon plicatus	7.09	7.09	1	1.41	4.33	0.33	0	1.54	0.99	0.64	0	0	0
PV P 74292	1416	5B	Maastrichtian	Anomotodon plicatus	5.41	5.41	1	1.32	4.15	0.32	0	1.12	0.71	0.63	1	0	0
PV P 74299	1438	5B	Maastrichtian	Anomotodon plicatus	3.75	3.47	1.08	1.15	3.21	0.36	0	1.04	0.57	0.55	2	0.76	0.2
PV P 74287	1459	5B	Maastrichtian	Anomotodon plicatus	4.95	4.95	1	1.04	2.92	0.36	0	1	0.62	0.62	0	0	0
PV P 74293	1461	5B	Maastrichtian	Anomotodon plicatus	5.9	5.9	1	1.07	3.55	0.3	0	1.2	0.73	0.61	1	0	0
PV P 74294	1469	5B	Maastrichtian	Anomotodon plicatus	5.96	5.96	1	1.48	4.62	0.32	0	1.22	0.75	0.61	1	0	0
PV P 74295	1471	5B	Maastrichtian	Anomotodon plicatus	6.21	6.21	1	1.25	3.54	0.35	0	1.27	0.79	0.62	1	0.61	0.1
PV P 74288	1472	5B	Maastrichtian	Anomotodon plicatus	5.08	4.67	1.09	1.43	4.52	0.32	0	1.19	0.68	0.57	0	0.66	0.13
PV P 74289	1485	5B	Maastrichtian	Anomotodon plicatus	5.43	5.43	1	1.01	3.24	0.31	0	0.89	0.6	0.67	0	0	0
PV P 74296	1495	5B	Maastrichtian	Anomotodon plicatus	5.93	5.93	1	1.3	3.35	0.39	0	1.15	0.7	0.61	1	0	0
PV P 74297	1496	5B	Maastrichtian	Anomotodon plicatus	6.14	6.07	1.01	1.34	4.16	0.32	0	1.26	0.77	0.61	1	0	0
PV P 74298	1498	5B	Maastrichtian	Anomotodon plicatus	5.42	5.42	1	1.3	2.69	0.48	0	1.28	0.82	0.64	1	0.79	0.15
PV P 74300	404	5A	Maastrichtian	Anomotodon sp. B	17.85	17.85	1	4.01	7.05	0.57	0	4.24	2.37	0.56	1	-	-
PV P 74306	406	5A	Maastrichtian	Anomotodon sp. B	15.21	15.05	1.01	3.21	6.98	0.46	0	3.15	1.71	0.54	2	-	-
PV P 74301	407	5A	Maastrichtian	Anomotodon sp. B	18.79	18.79	1	3.73	7.95	0.47	0	4.35	2.37	0.54	1	-	-
PV P 74302	408	5A	Maastrichtian	Anomotodon sp. B	16.09	16.09	1	3.39	6.27	0.54	0	3.32	1.79	0.54	1	-	-
PV P 74307	410	5A	Maastrichtian	Anomotodon sp. B	16.62	16.62	1	3.24	5.46	0.59	0	3.23	1.74	0.54	2	-	-
PV P 74308	413	5A	Maastrichtian	Anomotodon sp. B	13.82	13.56	1.02	2.96	7.57	0.39	0	3.41	1.64	0.48	2	-	-
PV P 74303	429	5A	Maastrichtian	Anomotodon sp. B	10.92	10.68	1.02	2.94	7.57	0.39	0	2.34	1.4	0.6	1	-	-
PV P 74304	753	5B	Maastrichtian	Anomotodon sp. B	15.02	15.02	1	3.27	6.15	0.53	0	3.77	2.17	0.58	1	-	-
PV P 74305	759	5B	Maastrichtian	Anomotodon sp. B	14.89	14.89	1	3.68	6.51	0.57	0	4.01	2.31	0.58	1	-	-
PV P 74338	434	5A	Maastrichtian	Pseudocorax affinis	7.83	7.83	1	3.53	8.5	0.42	1	2.21	1.42	0.64	1	0	0
PV P 74309	731	5B	Maastrichtian	Pseudocorax affinis	8.2	6.81	1.2	4.74	6.93	0.68	0	2.14	1.32	0.62	0	-	-
PV P 74339	1370	5B	Maastrichtian	Pseudocorax affinis	8.14	7.42	1.1	3.99	5.37	0.74	1	1.95	1.27	0.65	1	0.93	0.11
PV P 74310	1371	5B	Maastrichtian	Pseudocorax affinis	6.4	6.29	1.02	2.76	4.14	0.67	1	1.79	1.05	0.59	0	1.39	0.22
PV P 74340	1372	5B	Maastrichtian	Pseudocorax affinis	6.64	5.57	1.19	4.11	5.09	0.81	0	1.68	1.14	0.68	1	1.97	0.3
PV P 74341	1373	5B	Maastrichtian	Pseudocorax affinis	8.53	8.15	1.05	3.84	5.16	0.74	1	2.36	1.24	0.53	1	-	-
PV P 74311	1374	5B	Maastrichtian	Pseudocorax affinis	4.84	3.43	1.41	2.94	4.49	0.65	1	1.78	1.16	0.65	0	-	-
PV P 74312	1375	5B	Maastrichtian	Pseudocorax affinis	5.13	3.84	1.34	3.3	6.78	0.49	1	1.77	1.2	0.68	0	-	-
PV P 74342	1376	5B	Maastrichtian	Pseudocorax affinis	6.68	5.76	1.16	3.97	5.5	0.72	1	1.93	1.31	0.68	1	1.31	0.2
PV P 74313	1377	5B	Maastrichtian	Pseudocorax affinis	6.23	5.83	1.07	3.02	4.64	0.65	1	1.53	0.78	0.51	0	1.01	0.16
PV P 74314	1378	5B	Maastrichtian	Pseudocorax affinis	5.35	4.05	1.32	3.12	4.62	0.68	1	1.35	0.85	0.63	0	-	-
PV P 74315	1379	5B	Maastrichtian	Pseudocorax affinis	6.91	5.04	1.37	4.26	7.8	0.55	1	1.75	1.07	0.61	0	-	-
PV P 74316	1380	5B	Maastrichtian	Pseudocorax affinis	6.96	6.43	1.08	5.31	6.92	0.77	1	1.95	1.3	0.67	0	-	-
PV P 74317	1381	5B	Maastrichtian	Pseudocorax affinis	5.75	4.78	1.2	4.03	8.53	0.47	1	1.77	1.27	0.72	0	-	-
PV P 74318	1382	5B	Maastrichtian	Pseudocorax affinis	7.91	7.09	1.12	4.58	6.62	0.69	1	1.86	1.29	0.69	0	-	-
PV P 74319	1383	5B	Maastrichtian	Pseudocorax affinis	6.01	4.6	1.31	3.9	5.54	0.7	1	1.81	1.05	0.58	0	-	-
PV P 74320	1384	5B	Maastrichtian	Pseudocorax affinis	7.54	6.02	1.25	3.67	5.47	0.67	1	1.92	1.39	0.72	0	-	-
PV P 74321	1385	5B	Maastrichtian	Pseudocorax affinis	4.59	3.1	1.48	3.35	5.98	0.56	1	1.24	0.75	0.6	0	-	-
PV P 74322	1386	5B	Maastrichtian	Pseudocorax affinis	6.41	5.43	1.18	3.72	4.94	0.75	1	1.47	0.88	0.6	0	1.24	0.19
PV P 74323	1387	5B	Maastrichtian	Pseudocorax affinis	7.32	5.42	1.35	3.97	5.83	0.68	1	1.87	1.39	0.74	0	-	-
PV P 74324	1388	5B	Maastrichtian	Pseudocorax affinis	5.98	3.95	1.51	4.75	7.17	0.66	1	1.78	1.05	0.59	0	-	-
PV P 74325	1389	5B	Maastrichtian	Pseudocorax affinis	7.12	5.8	1.23	3.48	6.45	0.54	1	2.07	1.53	0.74	0	-	-
PV P 74326	1390	5B	Maastrichtian	Pseudocorax affinis	5.01	3.58	1.4	2.82	4.51	0.63	1	1.21	0.94	0.78	0	-	-
PV P 74327	1391	5B	Maastrichtian	Pseudocorax affinis	7.6	6.46	1.18	3.43	5.45	0.63	1	2.23	1.3	0.58	0	1.22	0.16
PV P 74328	1392	5B	Maastrichtian	Pseudocorax affinis	7.25	5.58	1.3	4.74	7.14	0.66	1	1.86	1.07	0.58	0	-	-
PV P 74329	1393	5B	Maastrichtian	Pseudocorax affinis	6.52	4.2	1.55	4.19	7.38	0.57	1	1.38	0.98	0.71	0	-	-
PV P 74330	1394	5B	Maastrichtian	Pseudocorax affinis	5.76	5.32	1.08	3.62	6.24	0.58	0	1.7	1.18	0.69	0	-	-
PV P 74331	1395	5B	Maastrichtian	Pseudocorax affinis	6.46	6.21	1.04	3.15	4.21	0.75	1	2.02	1.44	0.71	0	1.53	0.24
PV P 74343	1396	5B	Maastrichtian	Pseudocorax affinis	5.38	5.38	1	2.08	3.46	0.6	1	1.58	0.91	0.58	1	0.82	0.15
PV P 74332	1397	5B	Maastrichtian	Pseudocorax affinis	9.52	9.25	1.03	4.54	6.23	0.73	1	2.81	1.35	0.48	0	2.02	0.21
PV P 74333	1398	5B	Maastrichtian	Pseudocorax affinis	7.48	6.66	1.12	4.24	5.45	0.78	1	2.36	1.41	0.6	0	1.47	0.2
PV P 74334	1399	5B	Maastrichtian	Pseudocorax affinis	8.09	6.5	1.24	4.95	6.9	0.72	1	2.6	1.42	0.55	0	-	-
PV P 74335	1402	5B	Maastrichtian	Pseudocorax affinis	5.4	4.78	1.13	4.17	7.52	0.55	1	1.76	1.1	0.63	0	0	0
PV P 74336	1407	5B	Maastrichtian	Pseudocorax affinis	8.56	7.53	1.14	4.02	5.74	0.7	1	2.65	1.66	0.63	0	0	0
PV P 74344	1408	5B	Maastrichtian	Pseudocorax affinis	8.3	8.07	1.03	2.54	5.36	0.47	0	2.47	1.54	0.62	1	1.12	0.13
PV P 74337	1424	5A	Maastrichtian	Pseudocorax affinis	7.25	6.6	1.1	4.92	6.62	0.74	1	2.57	1.71	0.67	0	-	-
PV P 74345	355	5A	Maastrichtian	Serratolamna africana	6.39	6.09	1.05	2.61	4.29	0.61	0	1.4	0.93	0.66	0	1.72	0.27
PV P 74346	385	5A	Maastrichtian	Serratolamna africana	4.96	4.43	1.12	2.29	3.61	0.63	0	1.47	0.99	0.67	0	1.16	0.23
PV P 74347	397	5A	Maastrichtian	Serratolamna africana	6.05	5.23	1.16	2.41	4.43	0.54	0	1.7	0.98	0.58	0	-	-
PV P 74413	399	5A	Maastrichtian	Serratolamna africana	6.09	6.09	1	2.01	3.47	0.58	0	1.36	0.83	0.61	1	1.38	0.23
PV P 74414	414	5A	Maastrichtian	Serratolamna africana	6.53	6.53	1	1.61	3.93	0.41	0	1.66	0.85	0.51	1	-	-
PV P 74415	416	5A	Maastrichtian	Serratolamna africana	5.73	5.73	1	1.67	5.05	0.33	0	1.25	0.66	0.53	1	-	-
PV P 74416	417	5A	Maastrichtian	Serratolamna africana	6.47	6.47	1	1.5	4.6	0.33	0	1.46	0.92	0.63	1	-	-
PV P 74348	418	5A	Maastrichtian	Serratolamna africana	5.94	5.94	1	1.37	4.26	0.32	0	1.26	0.68	0.54	0	-	-
PV P 74417	419	5A	Maastrichtian	Serratolamna africana	4.64	4.64	1	1.47	2.49	0.59	0	1.21	0.7	0.58	1	1.02	0.22
PV P 74418	420	5A	Maastrichtian	Serratolamna africana	5.52	5.52	1	1.49	2.62	0.57	0	1.52	0.74	0.49	1	1.69	0.31
PV P 74419	421	5A	Maastrichtian	Serratolamna africana	2.78	2.78	1	1.38	2.87	0.48	0	1.34	0.85	0.63	1	1.2	0.43
PV P 74349	422	5A	Maastrichtian	Serratolamna africana	3.72	3.25	1.14	1.76	3.54	0.5	0	1.14	0.77	0.68	0	0.91	0.24
PV P 74350	423	5A	Maastrichtian	Serratolamna africana	4.89	4.52	1.08	2.14	3.36	0.64	0	1.03	0.83	0.81	0	0.76	0.16
PV P 74420	424	5A	Maastrichtian	Serratolamna africana	3.26	3.26	1	1.24	1.85	0.67	0	0.88	0.61	0.69	1	0.7	0.21
PV P 74351	425	5A	Maastrichtian	Serratolamna africana	4.78	4.53	1.06	1.38	4.21	0.33	0	1.13	0.66	0.58	0	-	-
PV P 74352	426	5A	Maastrichtian	Serratolamna africana	3.5	3.24	1.08	1.82	2.26	0.81	0	0.9	0.69	0.77	0	1.03	0.29
PV P 74353	427	5A	Maastrichtian	Serratolamna africana	2.78	2.62	1.06	1.04	1.81	0.57	0	0.68	0.5	0.74	0	0.85	0.31
PV P 74439	430	5A	Maastrichtian	Serratolamna africana	6.84	6.84	1	2.49	3.97	0.63	0	1.54	0.84	0.55	2	1.44	0.21
PV P 74354	681	5B	Maastrichtian	Serratolamna africana	6.99	6.99	1	2.59	4.02	0.64	0	1.87	1.14	0.61	0	1.94	0.28
PV P 74355	746	5B	Maastrichtian	Serratolamna africana	3.59	3.27	1.1	1.41	2.29	0.62	0	0.64	0.48	0.75	0	1.19	0.33
PV P 74356	751	5B	Maastrichtian	Serratolamna africana	7.72	7.72	1	2.69	4.98	0.54	0	1.97	1.11	0.56	0	-	-
PV P 74357	783	5B	Maastrichtian	Serratolamna africana	5.95	5.3	1.12	2.39	4.31	0.55	0	1.46	0.9	0.62	0	1.19	0.2
PV P 74358	797	5B	Maastrichtian	Serratolamna africana	6.95	6.66	1.04	2.8	4.28	0.65	0	1.77	1.09	0.62	0	1.41	0.2
PV P 74359	819	5B	Maastrichtian	Serratolamna africana	4.78	4.55	1.05	2.03	3.01	0.67	0	1.36	0.87	0.64	0	1.7	0.36
PV P 74360	824	5B	Maastrichtian	Serratolamna africana	6.3	6.18	1.02	2.19	4.16	0.53	0	1.34	0.79	0.59	0	1.09	0.17
PV P 74361	935	5B	Maastrichtian	Serratolamna africana	4.84	4.68	1.03	2.09	3.52	0.59	0	1.28	0.87	0.68	0	1.17	0.24
PV P 74440	937	5B	Maastrichtian	Serratolamna africana	4.84	4.41	1.1	2.13	2.98	0.71	0	1.16	0.75	0.65	2	0.69	0.14
PV P 74362	940	5B	Maastrichtian	Serratolamna africana	5.42	4.79	1.13	2.17	3.9	0.56	0	1.1	0.81	0.74	0	-	-
PV P 74363	941	5B	Maastrichtian	Serratolamna africana	3.93	3.73	1.05	1.87	2.76	0.68	0	1.01	0.7	0.69	0	0.78	0.2
PV P 74364	942	5B	Maastrichtian	Serratolamna africana	5.12	5.04	1.02	2.15	3.3	0.65	0	1.6	1.13	0.71	0	1.42	0.28
PV P 74421	943	5B	Maastrichtian	Serratolamna africana	4.76	4.76	1	1.8	3.42	0.53	0	1.22	0.8	0.66	1	1.27	0.27
PV P 74365	954	5B	Maastrichtian	Serratolamna africana	7.74	7.4	1.05	2.81	4.74	0.59	0	1.76	1.07	0.61	0	1.47	0.19
PV P 74441	961	5B	Maastrichtian	Serratolamna africana	5.7	5.39	1.06	2.36	3.48	0.68	0	1.2	0.77	0.64	2	1.55	0.27
PV P 74366	964	5B	Maastrichtian	Serratolamna africana	4.55	4.3	1.06	1.82	2.93	0.62	0	1.21	0.72	0.6	0	-	-
PV P 74367	965	5B	Maastrichtian	Serratolamna africana	4.07	3.66	1.11	2.17	3.34	0.65	0	1.24	0.86	0.69	0	0.98	0.24
PV P 74442	966	5B	Maastrichtian	Serratolamna africana	6.2	5.91	1.05	2.75	4.87	0.56	0	1.74	1.18	0.68	2	1.02	0.16
PV P 74368	973	5B	Maastrichtian	Serratolamna africana	2.45	1.99	1.23	1	1.64	0.61	0	0.86	0.57	0.66	0	0.82	0.33
PV P 74369	976	5B	Maastrichtian	Serratolamna africana	3.62	3.17	1.14	1.41	2.56	0.55	0	0.93	0.57	0.61	0	0.87	0.24
PV P 74370	978	5B	Maastrichtian	Serratolamna africana	6.22	5.94	1.05	2.28	4.25	0.54	0	1.33	0.81	0.61	0	2.03	0.33
PV P 74371	992	5B	Maastrichtian	Serratolamna africana	5.17	4.97	1.04	1.78	3.4	0.52	0	1.09	0.64	0.59	0	1.39	0.27
PV P 74422	995	5B	Maastrichtian	Serratolamna africana	4.09	4.09	1	1.44	2.3	0.63	0	1.1	0.73	0.66	1	0.97	0.24
PV P 74372	1130	5B	Maastrichtian	Serratolamna africana	2.94	2.69	1.09	1.3	3.06	0.42	0	1.05	0.7	0.67	0	-	-
PV P 74423	1346	5B	Maastrichtian	Serratolamna africana	1.67	1.54	1.08	0.81	1.69	0.48	0	0.86	0.51	0.59	1	0.54	0.32
PV P 74443	1406	5B	Maastrichtian	Serratolamna africana	5.57	4.98	1.12	3.4	5.04	0.67	0	1.9	1.25	0.66	2	1.14	0.2
PV P 74373	1409	5B	Maastrichtian	Serratolamna africana	6.51	5.67	1.15	2.78	4.48	0.62	0	1.76	1.15	0.65	0	1.46	0.22
PV P 74374	1410	5B	Maastrichtian	Serratolamna africana	4.89	4.35	1.12	1.91	3.29	0.58	0	1.15	0.82	0.71	0	1.6	0.33
PV P 74424	1411	5B	Maastrichtian	Serratolamna africana	4.71	4.71	1	1.67	2.46	0.68	0	1.05	0.65	0.62	1	0.88	0.19
PV P 74425	1412	5B	Maastrichtian	Serratolamna africana	3.33	3.27	1.02	1.11	1.71	0.65	0	0.78	0.45	0.58	1	0.8	0.24
PV P 74426	1414	5B	Maastrichtian	Serratolamna africana	3.99	3.78	1.06	1.37	2.41	0.57	0	0.97	0.53	0.55	1	1.58	0.4
PV P 74375	1417	5B	Maastrichtian	Serratolamna africana	3.7	3.35	1.1	1.64	2.32	0.71	0	0.94	0.58	0.62	0	0.98	0.26
PV P 74427	1431	5B	Maastrichtian	Serratolamna africana	4.55	4.55	1	1.82	2.86	0.64	0	1.04	0.65	0.63	1	1.39	0.31
PV P 74376	1432	5B	Maastrichtian	Serratolamna africana	5.44	5.12	1.06	1.82	3.11	0.59	0	1.23	0.72	0.59	0	1.15	0.21
PV P 74428	1433	5B	Maastrichtian	Serratolamna africana	3.66	3.66	1	1.43	2.24	0.64	0	1.08	0.64	0.59	1	1.31	0.36
PV P 74429	1434	5B	Maastrichtian	Serratolamna africana	3.57	3.57	1	1.19	2.08	0.57	0	0.82	0.5	0.61	1	0.95	0.27
PV P 74430	1435	5B	Maastrichtian	Serratolamna africana	2.48	2.27	1.09	1.21	1.79	0.68	0	0.86	0.54	0.63	1	0.71	0.29
PV P 74377	1436	5B	Maastrichtian	Serratolamna africana	3.72	3.43	1.08	1.47	2.49	0.59	0	0.92	0.59	0.64	0	0.63	0.17
PV P 74378	1437	5B	Maastrichtian	Serratolamna africana	5.47	5.11	1.07	2.4	3.91	0.61	0	1.44	0.95	0.66	0	1.25	0.23
PV P 74379	1439	5B	Maastrichtian	Serratolamna africana	3.3	3.07	1.07	1.02	1.8	0.57	0	1.02	0.6	0.59	0	0.78	0.24
PV P 74380	1440	5B	Maastrichtian	Serratolamna africana	4.03	3.83	1.05	1.85	2.78	0.67	0	1.05	0.64	0.61	0	1.39	0.34
PV P 74381	1441	5B	Maastrichtian	Serratolamna africana	2.01	1.48	1.36	1.78	3.38	0.53	0	1.24	0.65	0.52	0	0.76	0.38
PV P 74382	1442	5B	Maastrichtian	Serratolamna africana	3.18	2.76	1.15	1.35	1.99	0.68	0	1.22	0.63	0.52	0	1.07	0.34
PV P 74383	1443	5B	Maastrichtian	Serratolamna africana	3.22	2.56	1.26	1.54	2.57	0.6	0	1.1	0.67	0.61	0	0.79	0.25
PV P 74384	1444	5B	Maastrichtian	Serratolamna africana	3.4	3.4	1	1.11	1.74	0.64	0	0.63	0.41	0.65	0	0.96	0.28
PV P 74385	1447	5B	Maastrichtian	Serratolamna africana	7.95	7.42	1.07	3.67	6.14	0.6	0	2.31	1.4	0.61	0	1.31	0.16
PV P 74386	1448	5B	Maastrichtian	Serratolamna africana	5.47	4.86	1.13	2.28	3.59	0.64	0	1.56	1.01	0.65	0	1.39	0.25
PV P 74387	1449	5B	Maastrichtian	Serratolamna africana	7.67	7.67	1	2.28	4.21	0.54	0	1.98	1.17	0.59	0	0.92	0.12
PV P 74431	1452	5B	Maastrichtian	Serratolamna africana	6.89	6.89	1	2.61	3.9	0.67	0	1.82	1.2	0.66	1	1.95	0.28
PV P 74388	1453	5B	Maastrichtian	Serratolamna africana	7.21	6.94	1.04	3.41	5.9	0.58	0	2.05	1.36	0.66	0	2.1	0.29
PV P 74389	1454	5B	Maastrichtian	Serratolamna africana	7.22	7.14	1.01	2.44	5.11	0.48	0	2.14	1.4	0.65	0	1.17	0.16
PV P 74390	1455	5B	Maastrichtian	Serratolamna africana	6.03	5.63	1.07	2.62	4.32	0.61	0	1.9	1.15	0.61	0	1.85	0.31
PV P 74432	1457	5B	Maastrichtian	Serratolamna africana	8.19	8.14	1.01	2.09	3.92	0.53	0	2.01	1.15	0.57	1	1.99	0.24
PV P 74433	1458	5B	Maastrichtian	Serratolamna africana	6.01	6.01	1	1.82	2.91	0.63	0	1.36	0.83	0.61	1	1.24	0.21
PV P 74434	1460	5B	Maastrichtian	Serratolamna africana	6.02	6.02	1	1.79	3.36	0.53	0	1.41	0.88	0.62	1	1.19	0.2
PV P 74391	1462	5B	Maastrichtian	Serratolamna africana	9.48	9.24	1.03	4.02	6.4	0.63	0	2.66	1.53	0.58	0	2.39	0.25
PV P 74392	1463	5B	Maastrichtian	Serratolamna africana	4.01	3.64	1.1	1.93	3.22	0.6	0	1.04	0.77	0.74	0	1.03	0.26
PV P 74444	1464	5B	Maastrichtian	Serratolamna africana	6.61	6.31	1.05	2.59	4.51	0.57	0	1.73	1.05	0.61	2	1.85	0.28
PV P 74393	1465	5B	Maastrichtian	Serratolamna africana	4.44	4.14	1.07	1.72	2.74	0.63	0	1.1	0.62	0.56	0	1.6	0.36
PV P 74394	1466	5B	Maastrichtian	Serratolamna africana	6.4	5.74	1.11	2.4	4.11	0.58	0	1.71	0.88	0.51	0	0.78	0.12
PV P 74395	1467	5B	Maastrichtian	Serratolamna africana	3.9	3.49	1.12	1.89	3.51	0.54	0	1.49	0.9	0.6	0	0.98	0.25
PV P 74396	1468	5B	Maastrichtian	Serratolamna africana	3.34	2.73	1.22	1.58	2.67	0.59	0	1.25	0.76	0.61	0	1.13	0.34
PV P 74397	1470	5B	Maastrichtian	Serratolamna africana	7.13	6.77	1.05	2.75	4.98	0.55	0	1.85	1.07	0.58	0	1.31	0.18
PV P 74398	1474	5B	Maastrichtian	Serratolamna africana	5.14	4.45	1.16	2.29	3.42	0.67	0	1.33	0.84	0.63	0	1.15	0.22
PV P 74399	1475	5B	Maastrichtian	Serratolamna africana	6.86	6.51	1.05	2.53	4.42	0.57	0	2.14	1.18	0.55	0	1.44	0.21
PV P 74435	1477	5B	Maastrichtian	Serratolamna africana	5.98	5.9	1.01	1.58	3.69	0.43	0	1.41	0.86	0.61	1	1.59	0.27
PV P 74400	1478	5B	Maastrichtian	Serratolamna africana	5.75	5.1	1.13	2.23	4.88	0.46	0	1.77	1.11	0.63	0	1.09	0.19
PV P 74401	1479	5B	Maastrichtian	Serratolamna africana	5.94	5.94	1	1.63	3.54	0.46	0	1.47	0.8	0.54	0	1.2	0.2
PV P 74402	1480	5B	Maastrichtian	Serratolamna africana	5.53	5.53	1	1.56	3.1	0.5	0	1.19	0.76	0.64	0	1.39	0.25
PV P 74445	1481	5B	Maastrichtian	Serratolamna africana	6.39	5.81	1.1	2.31	4.25	0.54	0	1.54	0.88	0.57	2	1.98	0.31
PV P 74436	1482	5B	Maastrichtian	Serratolamna africana	5.63	5.31	1.06	1.82	3.01	0.6	0	1.3	0.75	0.58	1	1.68	0.3
PV P 74403	1483	5B	Maastrichtian	Serratolamna africana	6.63	6.56	1.01	2.3	4.23	0.54	0	1.7	0.99	0.58	0	1.98	0.3
PV P 74404	1484	5B	Maastrichtian	Serratolamna africana	6.14	6	1.02	2.34	4.49	0.52	0	1.32	0.79	0.6	0	1.78	0.29
PV P 74437	1486	5B	Maastrichtian	Serratolamna africana	6.86	6.86	1	2.03	3.06	0.66	0	1.45	0.94	0.65	1	1.35	0.2
PV P 74405	1487	5B	Maastrichtian	Serratolamna africana	5.27	4.74	1.11	2.29	3.57	0.64	0	1.31	0.8	0.61	0	1.44	0.27
PV P 74406	1488	5B	Maastrichtian	Serratolamna africana	4.31	4.17	1.03	1.84	3.05	0.6	0	1	0.62	0.62	0	1.1	0.26
PV P 74407	1489	5B	Maastrichtian	Serratolamna africana	4.98	4.98	1	1.69	2.88	0.59	0	1.14	0.72	0.63	0	1.35	0.27
PV P 74408	1490	5B	Maastrichtian	Serratolamna africana	7.37	6.66	1.11	3.25	5.04	0.64	0	2.05	1.21	0.59	0	2.15	0.29
PV P 74409	1492	5B	Maastrichtian	Serratolamna africana	4.35	3.73	1.17	2.08	3.42	0.61	0	1.07	0.67	0.63	0	1.33	0.31
PV P 74446	1493	5B	Maastrichtian	Serratolamna africana	6.63	6.53	1.02	2.27	4.3	0.53	0	1.46	0.85	0.58	2	1.5	0.23
PV P 74410	1494	5B	Maastrichtian	Serratolamna africana	6.37	6.37	1	2.03	3.8	0.53	0	1.4	0.84	0.6	0	1.76	0.28
PV P 74411	1497	5B	Maastrichtian	Serratolamna africana	3.07	2.38	1.29	1.82	3.76	0.48	0	1.38	0.93	0.67	0	1.04	0.34
PV P 74412	1499	5B	Maastrichtian	Serratolamna africana	5.47	5.16	1.06	2.08	3.4	0.61	0	1.07	0.75	0.7	0	1.41	0.26
PV P 74438	1500	5B	Maastrichtian	Serratolamna africana	5.74	5.49	1.05	1.86	3.38	0.55	0	1.34	0.83	0.62	1	1.22	0.21
PV P 74534	91	5A	Maastrichtian	Serratolamna maroccana	16.72	16.72	1	6.56	11.8	0.56	0	6.06	3.98	0.66	1	-	-
PV P 74447	92	5A	Maastrichtian	Serratolamna maroccana	15.13	14.2	1.07	7.56	13.76	0.55	0	4.68	2.99	0.64	0	4.15	0.27
PV P 74582	93	5A	Maastrichtian	Serratolamna maroccana	16.84	16.84	1	8.76	13.91	0.63	0	6.32	3.24	0.51	2	-	-
PV P 74535	94	5A	Maastrichtian	Serratolamna maroccana	15.16	15.16	1	6.73	15.04	0.45	0	4.89	3.54	0.72	1	3.39	0.22
PV P 74448	95	5A	Maastrichtian	Serratolamna maroccana	15.85	15.6	1.02	7.01	11.7	0.6	0	5.17	3.05	0.59	0	2.94	0.19
PV P 74583	96	5A	Maastrichtian	Serratolamna maroccana	11.92	11.7	1.02	7.38	11.93	0.62	0	3.69	2.2	0.6	2	4.13	0.35
PV P 74584	97	5A	Maastrichtian	Serratolamna maroccana	14.33	14.33	1	5.89	9.67	0.61	0	4.03	2.12	0.53	2	-	-
PV P 74536	98	5A	Maastrichtian	Serratolamna maroccana	14.66	14.66	1	6.01	10.78	0.56	0	4.78	2.9	0.61	1	3.79	0.26
PV P 74449	99	5A	Maastrichtian	Serratolamna maroccana	11.54	10.27	1.12	6.52	10.75	0.61	0	3.58	2.27	0.63	0	3.59	0.31
PV P 74450	100	5A	Maastrichtian	Serratolamna maroccana	14.75	14.75	1	6.89	11.66	0.59	0	4.46	3.01	0.67	0	4.54	0.31
PV P 74451	101	5A	Maastrichtian	Serratolamna maroccana	11.46	10.95	1.05	7.25	11.59	0.63	0	4.23	2.53	0.6	0	3.29	0.29
PV P 74537	102	5A	Maastrichtian	Serratolamna maroccana	15.35	15.35	1	7.08	10.09	0.7	0	4.92	2.85	0.58	1	3.73	0.24
PV P 74585	103	5A	Maastrichtian	Serratolamna maroccana	9.34	8.7	1.07	5.57	8.46	0.66	0	3.37	2.49	0.74	2	3.54	0.38
PV P 74586	104	5A	Maastrichtian	Serratolamna maroccana	9.97	9.62	1.04	7.51	11.4	0.66	0	4.36	2.93	0.67	2	3.67	0.37
PV P 74587	105	5A	Maastrichtian	Serratolamna maroccana	12.82	12.82	1	6.31	10.16	0.62	0	3.55	2.35	0.66	2	-	-
PV P 74621	106	5A	Maastrichtian	Serratolamna maroccana	9.83	9.56	1.03	5.83	9.67	0.6	0	3.25	1.98	0.61	2	3.41	0.35
PV P 74452	107	5A	Maastrichtian	Serratolamna maroccana	9.92	9.55	1.04	5.07	8.74	0.58	0	2.97	1.77	0.6	0	2.53	0.26
PV P 74588	108	5A	Maastrichtian	Serratolamna maroccana	14.27	14.19	1.01	6.41	12.92	0.5	0	4.89	2.76	0.56	2	3.92	0.27
PV P 74453	109	5A	Maastrichtian	Serratolamna maroccana	12.34	11.57	1.07	7.43	12.37	0.6	0	4.59	2.97	0.65	0	-	-
PV P 74454	110	5A	Maastrichtian	Serratolamna maroccana	9.28	8.08	1.15	6.09	9.23	0.66	0	3.75	2.16	0.58	0	3.38	0.36
PV P 74589	111	5A	Maastrichtian	Serratolamna maroccana	11.56	11.53	1	7.57	12.26	0.62	0	4.61	3.14	0.68	2	3.39	0.29
PV P 74590	112	5A	Maastrichtian	Serratolamna maroccana	14.4	14.4	1	7.35	11.88	0.62	0	4.81	3.26	0.68	2	4.04	0.28
PV P 74538	113	5A	Maastrichtian	Serratolamna maroccana	13.42	13.42	1	6.26	10.32	0.61	0	4.62	2.95	0.64	1	3.28	0.24
PV P 74591	114	5A	Maastrichtian	Serratolamna maroccana	13.17	13.17	1	4.65	8.68	0.54	0	8.71	7.08	0.81	2	6.99	0.53
PV P 74539	115	5A	Maastrichtian	Serratolamna maroccana	14.36	14.36	1	4.92	7.96	0.62	0	4.13	2.52	0.61	1	3.84	0.27
PV P 74455	116	5A	Maastrichtian	Serratolamna maroccana	13.23	12.94	1.02	5.09	8.63	0.59	0	3.21	1.87	0.58	0	2.65	0.2
PV P 74456	117	5A	Maastrichtian	Serratolamna maroccana	18.19	18.11	1	9.83	14.33	0.69	0	5.5	3.38	0.61	0	-	-
PV P 74457	118	5A	Maastrichtian	Serratolamna maroccana	10.75	10.48	1.03	6.56	10.65	0.62	0	3.82	2.17	0.57	0	3.79	0.35
PV P 74458	119	5A	Maastrichtian	Serratolamna maroccana	12.56	12.17	1.03	6.93	12.1	0.57	0	4.23	2.53	0.6	0	3.31	0.26
PV P 74459	120	5A	Maastrichtian	Serratolamna maroccana	10.11	9.98	1.01	5.92	10.78	0.55	0	3.52	2.11	0.6	0	3.05	0.3
PV P 74460	121	5A	Maastrichtian	Serratolamna maroccana	13.71	13.47	1.02	6.25	9.81	0.64	0	4.36	2.32	0.53	0	-	-
PV P 74461	122	5A	Maastrichtian	Serratolamna maroccana	13.14	12.96	1.01	6.86	11.27	0.61	0	9.68	2.45	0.25	0	3.77	0.29
PV P 74540	123	5A	Maastrichtian	Serratolamna maroccana	14.18	14.18	1	7.76	11.7	0.66	0	4.76	2.84	0.6	1	-	-
PV P 74462	124	5A	Maastrichtian	Serratolamna maroccana	12.38	11.93	1.04	5.91	10.57	0.56	0	8.75	7.42	0.85	0	3.72	0.3
PV P 74463	125	5A	Maastrichtian	Serratolamna maroccana	11.21	10.89	1.03	5.3	10.01	0.53	0	3.8	2.04	0.54	0	2.85	0.25
PV P 74464	126	5A	Maastrichtian	Serratolamna maroccana	13.63	13.31	1.02	6.33	11.43	0.55	0	4.27	2.75	0.64	0	4.3	0.32
PV P 74541	127	5A	Maastrichtian	Serratolamna maroccana	13.08	13.08	1	4.97	9.75	0.51	0	4.35	2.86	0.66	1	2.51	0.19
PV P 74465	128	5A	Maastrichtian	Serratolamna maroccana	10.82	10.54	1.03	6.83	15.8	0.43	0	9.27	7.41	0.8	0	8.94	0.83
PV P 74542	129	5A	Maastrichtian	Serratolamna maroccana	11.45	11.45	1	4.64	8.06	0.58	0	4.06	2.66	0.66	1	2.19	0.19
PV P 74543	130	5A	Maastrichtian	Serratolamna maroccana	11.26	10.97	1.03	4.83	8.03	0.6	0	3.55	2.39	0.67	1	2.69	0.24
PV P 74466	131	5A	Maastrichtian	Serratolamna maroccana	14.11	14.11	1	6.85	11.11	0.62	0	4.52	2.66	0.59	0	-	-
PV P 74467	132	5A	Maastrichtian	Serratolamna maroccana	13.29	13.29	1	6.17	9.03	0.68	0	4.19	2.21	0.53	0	-	-
PV P 74592	133	5A	Maastrichtian	Serratolamna maroccana	12.14	10.97	1.11	6.01	14.95	0.4	0	3.88	2.43	0.63	2	-	-
PV P 74593	134	5A	Maastrichtian	Serratolamna maroccana	13.8	13.8	1	5.45	11.42	0.48	0	4.43	2.49	0.56	2	-	-
PV P 74594	135	5A	Maastrichtian	Serratolamna maroccana	11.96	11.96	1	5.56	10.12	0.55	0	3.72	2.15	0.58	2	-	-
PV P 74468	136	5A	Maastrichtian	Serratolamna maroccana	13.26	13.26	1	6.07	11.56	0.53	0	4.34	3.05	0.7	0	3.79	0.29
PV P 74544	137	5A	Maastrichtian	Serratolamna maroccana	10.36	10.12	1.02	4.97	9.37	0.53	0	3.61	2.32	0.64	1	1.52	0.15
PV P 74595	138	5A	Maastrichtian	Serratolamna maroccana	13.37	13.37	1	4.84	8.76	0.55	0	3.4	1.89	0.56	2	-	-
PV P 74469	139	5A	Maastrichtian	Serratolamna maroccana	9.73	9.29	1.05	5.59	8.67	0.64	0	3.37	1.87	0.55	0	2.79	0.29
PV P 74545	140	5A	Maastrichtian	Serratolamna maroccana	13.28	13.28	1	5.21	8.43	0.62	0	3.59	2.37	0.66	1	2.51	0.19
PV P 74470	141	5A	Maastrichtian	Serratolamna maroccana	12.87	12.7	1.01	6.06	11.57	0.52	0	4.36	2.66	0.61	0	4.48	0.35
PV P 74471	142	5A	Maastrichtian	Serratolamna maroccana	12.52	12.16	1.03	6.34	10.78	0.59	0	3.75	2.21	0.59	0	4.62	0.37
PV P 74472	143	5A	Maastrichtian	Serratolamna maroccana	11.58	10.69	1.08	6.98	10.04	0.7	0	3.77	2.83	0.75	0	-	-
PV P 74473	144	5A	Maastrichtian	Serratolamna maroccana	15.16	15.16	1	7.56	13.14	0.58	0	4.47	2.85	0.64	0	-	-
PV P 74474	145	5A	Maastrichtian	Serratolamna maroccana	13.17	12.86	1.02	4.92	9.32	0.53	0	3.19	1.74	0.55	0	-	-
PV P 74475	146	5A	Maastrichtian	Serratolamna maroccana	12.51	12.08	1.04	6.41	10.85	0.59	0	3.57	1.84	0.52	0	-	-
PV P 74476	147	5A	Maastrichtian	Serratolamna maroccana	2.47	2.31	1.07	3.15	5.3	0.59	0	2.27	1.38	0.61	0	1.17	0.47
PV P 74596	148	5A	Maastrichtian	Serratolamna maroccana	13.59	13.4	1.01	6.11	9.95	0.61	0	3.48	2.19	0.63	2	-	-
PV P 74477	149	5A	Maastrichtian	Serratolamna maroccana	6.41	6.12	1.05	3.04	6.23	0.49	0	2.43	1.54	0.63	0	0.92	0.14
PV P 74478	151	5A	Maastrichtian	Serratolamna maroccana	7.23	6.68	1.08	4.53	5.3	0.85	0	2.27	1.38	0.61	0	1.17	0.16
PV P 74479	155	5A	Maastrichtian	Serratolamna maroccana	9.74	9.74	1	3.27	5.81	0.56	0	3.19	1.87	0.59	0	1.25	0.13
PV P 74546	156	5A	Maastrichtian	Serratolamna maroccana	9.53	9.53	1	3.83	7.57	0.51	0	3.22	2.1	0.65	1	1.79	0.19
PV P 74480	157	5A	Maastrichtian	Serratolamna maroccana	13.26	13.26	1	5.05	8.66	0.58	0	3.61	2.08	0.58	0	2.15	0.16
PV P 74547	166	5A	Maastrichtian	Serratolamna maroccana	8.7	8.7	1	2.94	4.42	0.67	0	2.26	1.24	0.55	1	1.61	0.19
PV P 74481	167	5A	Maastrichtian	Serratolamna maroccana	13.97	13.47	1.04	5.13	9.46	0.54	0	3.1	1.95	0.63	0	-	-
PV P 74482	168	5A	Maastrichtian	Serratolamna maroccana	11.06	10.72	1.03	4.34	9.22	0.47	0	3.19	1.87	0.59	0	-	-
PV P 74597	170	5A	Maastrichtian	Serratolamna maroccana	12.61	12.47	1.01	4.72	8.09	0.58	0	2.98	1.68	0.56	2	2.71	0.21
PV P 74548	186	5A	Maastrichtian	Serratolamna maroccana	10.27	10.27	1	3.52	6.3	0.56	0	2.86	1.62	0.57	1	1.61	0.16
PV P 74483	189	5A	Maastrichtian	Serratolamna maroccana	11.21	11.21	1	3.56	6.35	0.56	0	3.1	1.66	0.54	0	1.87	0.17
PV P 74484	195	5A	Maastrichtian	Serratolamna maroccana	9.89	9.7	1.02	5.22	11.27	0.46	0	3.17	2.23	0.7	0	-	-
PV P 74485	196	5A	Maastrichtian	Serratolamna maroccana	10.92	10.52	1.04	5.59	10.03	0.56	0	3.49	2.25	0.64	0	-	-
PV P 74598	198	5A	Maastrichtian	Serratolamna maroccana	8.81	8.48	1.04	4.63	9.51	0.49	0	3.29	1.75	0.53	2	-	-
PV P 74486	199	5A	Maastrichtian	Serratolamna maroccana	8.86	8.55	1.04	4.43	7.9	0.56	0	3.29	1.69	0.51	0	-	-
PV P 74487	200	5A	Maastrichtian	Serratolamna maroccana	8.6	8.26	1.04	5.29	9.34	0.57	0	4.04	2.77	0.69	0	-	-
PV P 74488	201	5A	Maastrichtian	Serratolamna maroccana	10.25	9.45	1.08	4.95	9.09	0.54	0	3.73	2.05	0.55	0	-	-
PV P 74489	202	5A	Maastrichtian	Serratolamna maroccana	6.75	6.36	1.06	4.93	7.94	0.62	0	2.97	1.8	0.61	0	-	-
PV P 74490	352	5A	Maastrichtian	Serratolamna maroccana	10.85	10.52	1.03	4.43	8.01	0.55	0	2.67	1.72	0.64	0	-	-
PV P 74599	383	5A	Maastrichtian	Serratolamna maroccana	14.88	14.88	1	4.26	6.79	0.63	0	3.87	2.2	0.57	2	-	-
PV P 74549	411	5A	Maastrichtian	Serratolamna maroccana	10.56	10.37	1.02	3.55	5.61	0.63	0	3.42	1.84	0.54	1	1.73	0.16
PV P 74550	412	5A	Maastrichtian	Serratolamna maroccana	9.44	9.44	1	3.01	5.39	0.56	0	2.6	1.72	0.66	1	-	-
PV P 74600	431	5A	Maastrichtian	Serratolamna maroccana	10.2	8.44	1.21	5.37	9.69	0.55	0	3.88	2.32	0.6	2	3.38	0.33
PV P 74491	432	5A	Maastrichtian	Serratolamna maroccana	13.99	13.99	1	8.17	12.68	0.64	0	4.98	3.5	0.7	0	4.51	0.32
PV P 74601	433	5A	Maastrichtian	Serratolamna maroccana	8.82	8.66	1.02	4.36	8.46	0.52	0	2.96	1.73	0.58	2	2.09	0.24
PV P 74551	669	5B	Maastrichtian	Serratolamna maroccana	14.52	14.52	1	7.26	11.71	0.62	0	4.79	3.14	0.66	1	4.18	0.29
PV P 74492	670	5B	Maastrichtian	Serratolamna maroccana	11.12	10.67	1.04	5.34	10.28	0.52	0	3.87	2.25	0.58	0	-	-
PV P 74493	671	5B	Maastrichtian	Serratolamna maroccana	13.71	13.45	1.02	5.87	10.15	0.58	0	3.81	2.49	0.65	0	3.44	0.25
PV P 74602	673	5B	Maastrichtian	Serratolamna maroccana	9.44	9.28	1.02	3.6	5.82	0.62	0	2.41	1.27	0.53	2	2.45	0.26
PV P 74552	674	5B	Maastrichtian	Serratolamna maroccana	11.27	11.27	1	4.43	7.98	0.56	0	4.15	2.11	0.51	1	2.92	0.26
PV P 74494	675	5B	Maastrichtian	Serratolamna maroccana	11.95	11.95	1	6.43	9.84	0.65	0	4.07	2.24	0.55	0	4.3	0.36
PV P 74553	677	5B	Maastrichtian	Serratolamna maroccana	8.03	7.56	1.06	4.55	8.15	0.56	0	2.73	1.77	0.65	1	2.08	0.26
PV P 74554	678	5B	Maastrichtian	Serratolamna maroccana	8.93	8.93	1	3.95	6.82	0.58	0	3.18	1.92	0.6	1	1.8	0.2
PV P 74555	680	5B	Maastrichtian	Serratolamna maroccana	9.11	9.11	1	3.51	6.89	0.51	0	2.96	1.81	0.61	1	2.05	0.23
PV P 74495	726	5B	Maastrichtian	Serratolamna maroccana	14.82	14.82	1	7.29	13.62	0.54	0	4.88	3.13	0.64	0	-	-
PV P 74603	727	5B	Maastrichtian	Serratolamna maroccana	14.06	14.06	1	5.07	9.75	0.52	0	3.91	1.99	0.51	2	-	-
PV P 74556	728	5B	Maastrichtian	Serratolamna maroccana	9.82	9.82	1	4.33	7.74	0.56	0	3.88	2.57	0.66	1	2.23	0.23
PV P 74496	733	5B	Maastrichtian	Serratolamna maroccana	12.44	12.44	1	4.94	9.26	0.53	0	4	2.59	0.65	0	2.72	0.22
PV P 74497	735	5B	Maastrichtian	Serratolamna maroccana	12.24	12.24	1	5.68	9.6	0.59	0	4.29	2.79	0.65	0	2.58	0.21
PV P 74498	738	5B	Maastrichtian	Serratolamna maroccana	10.04	10.04	1	4.83	7.54	0.64	0	3.46	2.39	0.69	0	2.69	0.27
PV P 74557	739	5B	Maastrichtian	Serratolamna maroccana	10.33	10.33	1	3.76	8.72	0.43	0	3.42	2.03	0.59	1	3.26	0.32
PV P 74499	741	5B	Maastrichtian	Serratolamna maroccana	10.83	10.83	1	5.35	9.85	0.54	0	3.57	2.41	0.68	0	-	-
PV P 74500	742	5B	Maastrichtian	Serratolamna maroccana	13.38	13.38	1	6.24	10.86	0.57	0	3.8	2.49	0.66	0	2.62	0.2
PV P 74604	743	5B	Maastrichtian	Serratolamna maroccana	12.24	12.24	1	4.44	7.49	0.59	0	3.26	2	0.61	2	1.14	0.09
PV P 74501	744	5B	Maastrichtian	Serratolamna maroccana	10.14	10.08	1.01	5.95	10.43	0.57	0	3.55	2.54	0.72	0	2.88	0.28
PV P 74558	747	5B	Maastrichtian	Serratolamna maroccana	14.35	14.35	1	5.59	9.98	0.56	0	4.58	3.36	0.73	1	3.23	0.23
PV P 74502	748	5B	Maastrichtian	Serratolamna maroccana	10.2	10.2	1	4.12	7.53	0.55	0	3.45	1.98	0.57	0	1.78	0.17
PV P 74559	749	5B	Maastrichtian	Serratolamna maroccana	12.15	12.08	1.01	5.84	10.88	0.54	0	3.94	2.6	0.66	1	2.28	0.19
PV P 74503	750	5B	Maastrichtian	Serratolamna maroccana	10.22	10.1	1.01	5.93	9.23	0.64	0	3.67	2.36	0.64	0	4.1	0.4
PV P 74504	756	5B	Maastrichtian	Serratolamna maroccana	9.44	9.21	1.02	4.23	8.34	0.51	0	3.14	1.79	0.57	0	2.33	0.25
PV P 74505	760	5B	Maastrichtian	Serratolamna maroccana	10.27	10.03	1.02	4.41	7.55	0.58	0	2.93	1.91	0.65	0	1.67	0.16
PV P 74605	761	5B	Maastrichtian	Serratolamna maroccana	16.2	15.98	1.01	5.92	10.01	0.59	0	4.37	2.66	0.61	2	-	-
PV P 74506	762	5B	Maastrichtian	Serratolamna maroccana	11.55	11.31	1.02	5.17	9.64	0.54	0	3.42	1.92	0.56	0	3.2	0.28
PV P 74560	764	5B	Maastrichtian	Serratolamna maroccana	10.48	10.48	1	3.96	7.34	0.54	0	3.22	2.02	0.63	1	2.33	0.22
PV P 74606	765	5B	Maastrichtian	Serratolamna maroccana	12.36	12.36	1	5.44	10.48	0.52	0	3.7	2.27	0.61	2	3.35	0.27
PV P 74507	766	5B	Maastrichtian	Serratolamna maroccana	9.9	9.79	1.01	4.31	7.58	0.57	0	2.64	1.48	0.56	0	-	-
PV P 74607	767	5B	Maastrichtian	Serratolamna maroccana	11.52	11.16	1.03	4.37	8.38	0.52	0	3.14	1.73	0.55	2	-	-
PV P 74608	768	5B	Maastrichtian	Serratolamna maroccana	13.14	13.14	1	6.07	9.35	0.65	0	4.03	2.29	0.57	2	4.2	0.32
PV P 74508	771	5B	Maastrichtian	Serratolamna maroccana	12.73	12.73	1	5.78	10.28	0.56	0	3.91	2.52	0.64	0	-	-
PV P 74561	772	5B	Maastrichtian	Serratolamna maroccana	10.7	10.7	1	3.9	7.04	0.55	0	2.89	1.62	0.56	1	-	-
PV P 74609	774	5B	Maastrichtian	Serratolamna maroccana	11.3	11.17	1.01	4.28	7.89	0.54	0	2.77	1.71	0.62	2	-	-
PV P 74562	775	5B	Maastrichtian	Serratolamna maroccana	11.68	11.68	1	4.49	8.39	0.54	0	2.94	1.9	0.65	1	-	-
PV P 74563	776	5B	Maastrichtian	Serratolamna maroccana	7.76	7.65	1.01	3.38	7.12	0.47	0	2.3	1.47	0.64	1	-	-
PV P 74564	777	5B	Maastrichtian	Serratolamna maroccana	10.07	9.89	1.02	4.85	9	0.54	0	3.38	2.03	0.6	1	3.11	0.31
PV P 74565	778	5B	Maastrichtian	Serratolamna maroccana	12.9	12.39	1.04	5.21	9.46	0.55	0	3.83	2.28	0.6	1	3.91	0.3
PV P 74509	779	5B	Maastrichtian	Serratolamna maroccana	8.83	8.58	1.03	4.92	8.34	0.59	0	3.22	1.98	0.61	0	2.38	0.27
PV P 74510	785	5B	Maastrichtian	Serratolamna maroccana	13.32	12.72	1.05	6.31	11.87	0.53	0	3.89	2.73	0.7	0	-	-
PV P 74511	786	5B	Maastrichtian	Serratolamna maroccana	8.61	7.48	1.15	6.55	9.72	0.67	0	3.26	2.65	0.81	0	-	-
PV P 74566	787	5B	Maastrichtian	Serratolamna maroccana	13.67	13.67	1	5.92	9.7	0.61	0	4.41	2.8	0.63	1	3.09	0.23
PV P 74610	788	5B	Maastrichtian	Serratolamna maroccana	8.43	8.07	1.04	5.46	9.18	0.59	0	3.37	2.16	0.64	2	3.05	0.36
PV P 74512	790	5B	Maastrichtian	Serratolamna maroccana	14.27	14.1	1.01	7.05	11.26	0.63	0	4.02	2.52	0.63	0	-	-
PV P 74513	792	5B	Maastrichtian	Serratolamna maroccana	6.62	6.25	1.06	3.93	6.85	0.57	0	1.98	1.28	0.65	0	-	-
PV P 74514	802	5B	Maastrichtian	Serratolamna maroccana	6.3	5.97	1.06	4.33	6.32	0.69	0	2.05	1.42	0.69	0	-	-
PV P 74567	804	5B	Maastrichtian	Serratolamna maroccana	9.28	9.28	1	4.26	8.27	0.52	0	2.39	1.59	0.67	1	-	-
PV P 74515	805	5B	Maastrichtian	Serratolamna maroccana	11.5	11.18	1.03	5.15	10.4	0.5	0	3.37	1.94	0.58	0	-	-
PV P 74568	806	5B	Maastrichtian	Serratolamna maroccana	10.29	10.29	1	2.96	4.81	0.62	0	3.19	1.87	0.59	1	-	-
PV P 74516	814	5B	Maastrichtian	Serratolamna maroccana	9.15	8.77	1.04	4.04	7.99	0.51	0	3.38	2.31	0.68	0	2.3	0.25
PV P 74569	817	5B	Maastrichtian	Serratolamna maroccana	13.44	13.44	1	5.48	9.31	0.59	0	4.97	3.16	0.64	1	2.33	0.17
PV P 74517	820	5B	Maastrichtian	Serratolamna maroccana	14.54	14.54	1	6.24	10.13	0.62	0	4.47	2.76	0.62	0	-	-
PV P 74518	922	5B	Maastrichtian	Serratolamna maroccana	14.09	13.66	1.03	6.42	11.8	0.54	0	4.14	2.42	0.58	0	-	-
PV P 74519	923	5B	Maastrichtian	Serratolamna maroccana	14.49	14.49	1	5.63	9.91	0.57	0	4.69	3.15	0.67	0	3.77	0.26
PV P 74570	924	5B	Maastrichtian	Serratolamna maroccana	11.44	11.44	1	5.61	10.36	0.54	0	3.55	1.95	0.55	1	-	-
PV P 74571	925	5B	Maastrichtian	Serratolamna maroccana	13.61	13.46	1.01	5.21	9.24	0.56	0	4.66	3.03	0.65	1	2.94	0.22
PV P 74611	926	5B	Maastrichtian	Serratolamna maroccana	12.38	12.38	1	4.19	8.24	0.51	0	3.64	2.31	0.63	2	1.54	0.12
PV P 74520	927	5B	Maastrichtian	Serratolamna maroccana	13.98	13.98	1	7.31	12.38	0.59	0	4.46	3.04	0.68	0	3.9	0.28
PV P 74612	928	5B	Maastrichtian	Serratolamna maroccana	14.43	14.34	1.01	6.29	10.41	0.6	0	3.57	2.25	0.63	2	-	-
PV P 74572	930	5B	Maastrichtian	Serratolamna maroccana	12.41	12.37	1	6.16	11.17	0.55	0	3.97	2.46	0.62	1	2.79	0.22
PV P 74521	950	5B	Maastrichtian	Serratolamna maroccana	6.61	6.15	1.07	4.45	7.52	0.59	0	2.74	1.87	0.68	0	-	-
PV P 74573	952	5B	Maastrichtian	Serratolamna maroccana	10.73	10.73	1	4.85	7.95	0.61	0	3.94	2.52	0.64	1	-	-
PV P 74613	953	5B	Maastrichtian	Serratolamna maroccana	7.8	7.29	1.07	4.69	7.74	0.61	0	2.48	1.92	0.77	2	2.82	0.36
PV P 74522	960	5B	Maastrichtian	Serratolamna maroccana	10.92	10.7	1.02	4.93	9.31	0.53	0	3.72	2.54	0.68	0	2.99	0.27
PV P 74614	962	5B	Maastrichtian	Serratolamna maroccana	9.04	8.29	1.09	3.58	6.47	0.55	0	2.33	1.31	0.56	2	1.05	0.12
PV P 74523	963	5B	Maastrichtian	Serratolamna maroccana	4.83	4.55	1.06	2.38	3.99	0.6	0	1.22	0.82	0.67	0	-	-
PV P 74615	977	5B	Maastrichtian	Serratolamna maroccana	11.08	11.08	1	4.01	7.02	0.57	0	3.17	1.75	0.55	2	-	-
PV P 74616	989	5B	Maastrichtian	Serratolamna maroccana	12.53	12.53	1	3.87	8.19	0.47	0	3.01	1.71	0.57	2	1.54	0.12
PV P 74524	1117	5B	Maastrichtian	Serratolamna maroccana	9.81	9.81	1	4.73	8.89	0.53	0	3.1	2	0.65	0	2.65	0.27
PV P 74617	1118	5B	Maastrichtian	Serratolamna maroccana	13.36	13.36	1	7.07	11.12	0.64	0	4.02	2.66	0.66	2	4.9	0.37
PV P 74525	1119	5B	Maastrichtian	Serratolamna maroccana	13.38	13.01	1.03	5.74	10.16	0.56	0	3.77	2.26	0.6	0	4.63	0.35
PV P 74526	1120	5B	Maastrichtian	Serratolamna maroccana	12.73	12.73	1	6.16	10.25	0.6	0	4.67	2.95	0.63	0	2.26	0.18
PV P 74527	1121	5B	Maastrichtian	Serratolamna maroccana	7.25	6.75	1.07	4	7.41	0.54	0	2.2	1.62	0.74	0	3.1	0.43
PV P 74528	1122	5B	Maastrichtian	Serratolamna maroccana	7.11	6.8	1.05	3.21	5.95	0.54	0	2.16	1.42	0.66	0	1.62	0.23
PV P 74529	1123	5B	Maastrichtian	Serratolamna maroccana	7.66	6.96	1.1	4.71	7.93	0.59	0	2.75	1.92	0.7	0	1.88	0.25
PV P 74618	1124	5B	Maastrichtian	Serratolamna maroccana	11.5	11.5	1	3.98	6.96	0.57	0	3.23	1.86	0.58	2	1.74	0.15
PV P 74574	1352	BAKRITL	Maastrichtian	Serratolamna maroccana	12.93	12.7	1.02	6.61	11.12	0.59	0	3.85	2.52	0.65	1	-	-
PV P 74530	1355	BAKRITL	Maastrichtian	Serratolamna maroccana	7.73	7.73	1	3.39	7.93	0.43	0	2.57	1.73	0.67	0	1.69	0.22
PV P 74575	1356	BAKRITL	Maastrichtian	Serratolamna maroccana	11.04	11.04	1	4.38	8.99	0.49	0	3.32	2.09	0.63	1	-	-
PV P 74619	1357	BAKRITL	Maastrichtian	Serratolamna maroccana	12.11	11.75	1.03	6.72	11.85	0.57	0	4.45	2.94	0.66	2	-	-
PV P 74576	1361	BAKRITL	Maastrichtian	Serratolamna maroccana	12.98	12.98	1	6.57	12.13	0.54	0	4.4	2.52	0.57	1	-	-
PV P 74531	1362	BAKRITL	Maastrichtian	Serratolamna maroccana	11.68	11.4	1.02	6.31	10.42	0.61	0	3.72	2.16	0.58	0	-	-
PV P 74620	1404	5B	Maastrichtian	Serratolamna maroccana	13	12.9	1.01	6.25	10.75	0.58	0	3.51	2.43	0.69	2	4.27	0.33
PV P 74577	1405	5B	Maastrichtian	Serratolamna maroccana	12.5	12.5	1	4.56	9.14	0.5	0	4.01	2.52	0.63	1	2.43	0.19
PV P 74532	1446	5B	Maastrichtian	Serratolamna maroccana	8.48	8.48	1	3.69	6.25	0.59	0	2.57	1.54	0.6	0	1.51	0.18
PV P 74578	1450	5B	Maastrichtian	Serratolamna maroccana	9.72	9.72	1	2.86	5.88	0.49	0	2.61	1.73	0.66	1	1.61	0.17
PV P 74579	1451	5B	Maastrichtian	Serratolamna maroccana	9.67	9.67	1	3.17	5.76	0.55	0	2.87	1.74	0.61	1	1.72	0.18
PV P 74533	1456	5B	Maastrichtian	Serratolamna maroccana	8.54	7.8	1.09	3.85	7.35	0.52	0	2.51	1.81	0.72	0	2.33	0.27
PV P 74580	1476	5B	Maastrichtian	Serratolamna maroccana	8.63	8.26	1.04	4.58	8.8	0.52	0	3.24	2.03	0.63	1	1.97	0.23
PV P 74581	1491	5B	Maastrichtian	Serratolamna maroccana	11.02	11.02	1	3.79	7.12	0.53	0	2.76	1.69	0.61	1	1.31	0.12
PV P 74622	150	5A	Maastrichtian	Squalicorax pristodontus	10.68	9.25	1.15	9.18	15.3	0.6	2	3.46	2.25	0.65	0	-	-
PV P 74623	435	5A	Maastrichtian	Squalicorax pristodontus	7.93	6.94	1.14	9.55	15.92	0.6	2	2.98	1.88	0.63	0	0	0
PV P 74624	436	5A	Maastrichtian	Squalicorax pristodontus	15.14	12.2	1.24	15.29	23.17	0.66	2	4.83	4.63	0.96	0	0	0
PV P 74625	437	5A	Maastrichtian	Squalicorax pristodontus	11.97	11.33	1.06	14.83	22.37	0.66	2	4.35	4.24	0.97	0	0	0
PV P 74638	438	5A	Maastrichtian	Squalicorax pristodontus	10.39	10.39	1	11.36	14.95	0.76	2	4.14	3.58	0.86	1	-	-
PV P 74639	1365	5B	Maastrichtian	Squalicorax pristodontus	13.07	12.86	1.02	14.15	20.9	0.68	2	4.8	2.97	0.62	1	0	0
PV P 74626	1366	5B	Maastrichtian	Squalicorax pristodontus	11.84	11.83	1	14.28	19.44	0.73	2	4.68	3.02	0.65	0	0	0
PV P 74640	1367	5B	Maastrichtian	Squalicorax pristodontus	6.92	6.92	1	7.36	14.1	0.52	2	2.79	2.12	0.76	1	0	0
PV P 74627	1368	5B	Maastrichtian	Squalicorax pristodontus	7.28	6.93	1.05	10.43	18.62	0.56	2	2.58	1.86	0.72	0	0	0
PV P 74628	1400	5B	Maastrichtian	Squalicorax pristodontus	9.69	9.52	1.02	10.21	17.69	0.58	2	3.91	2.67	0.68	0	0	0
PV P 74629	1401	5B	Maastrichtian	Squalicorax pristodontus	5.44	5.33	1.02	6.01	12.14	0.5	2	2.7	1.9	0.7	0	0	0
PV P 74630	1403	5B	Maastrichtian	Squalicorax pristodontus	2.62	2.62	1	3.8	7.95	0.48	2	0.99	0.74	0.75	0	-	-
PV P 74631	1420	5A	Maastrichtian	Squalicorax pristodontus	10.5	10.35	1.01	11.1	17.77	0.62	2	4.5	2.99	0.66	0	0	0
PV P 74632	1421	5A	Maastrichtian	Squalicorax pristodontus	9.87	9.55	1.03	8.57	16.16	0.53	2	3.31	2.42	0.73	0	-	-
PV P 74633	1422	5A	Maastrichtian	Squalicorax pristodontus	11.27	10.82	1.04	12.59	21.44	0.59	2	4.5	3.08	0.68	0	-	-
PV P 74634	1423	5A	Maastrichtian	Squalicorax pristodontus	9.43	9.43	1	9.05	15.52	0.58	2	3.41	2.4	0.7	0	-	-
PV P 74635	1425	5A	Maastrichtian	Squalicorax pristodontus	8.53	6.92	1.23	9.25	15.46	0.6	2	2.71	2.06	0.76	0	-	-
PV P 74636	1426	5A	Maastrichtian	Squalicorax pristodontus	11.31	10.97	1.03	13.3	23.01	0.58	2	4.31	3.28	0.76	0	-	-
PV P 74637	1427	5A	Maastrichtian	Squalicorax pristodontus	7.1	6.36	1.12	7.26	11.98	0.61	1	2.82	2.07	0.73	0	0	0
PV P 74641	152	5A	Maastrichtian	Unidentified	11.2	10.8	1.04	5.04	9.47	0.53	0	3.55	1.92	0.54	0	-	-
PV P 74642	153	5A	Maastrichtian	Unidentified	13.42	13.02	1.03	4.24	8.42	0.5	0	3.38	1.91	0.57	0	-	-
PV P 74643	154	5A	Maastrichtian	Unidentified	12.78	12.78	1	4.99	8.2	0.61	0	3.72	1.97	0.53	0	-	-
PV P 74644	158	5A	Maastrichtian	Unidentified	12.93	12.54	1.03	4.69	8.15	0.58	0	3.39	1.79	0.53	0	-	-
PV P 74645	159	5A	Maastrichtian	Unidentified	12.26	11.89	1.03	5.09	9.16	0.56	0	3.52	2.22	0.63	0	-	-
PV P 74889	160	5A	Maastrichtian	Unidentified	12.59	12.59	1	3.82	6.84	0.56	0	3.23	1.55	0.48	2	-	-
PV P 74646	161	5A	Maastrichtian	Unidentified	10.88	10.75	1.01	4.58	7.51	0.61	0	3.1	1.64	0.53	0	-	-
PV P 74647	162	5A	Maastrichtian	Unidentified	10.79	10.55	1.02	4.57	8.34	0.55	0	3.28	1.67	0.51	0	-	-
PV P 74890	163	5A	Maastrichtian	Unidentified	10.93	10.79	1.01	4.01	8.88	0.45	0	3.17	1.71	0.54	2	-	-
PV P 74648	164	5A	Maastrichtian	Unidentified	6.4	6.34	1.01	2.97	4.7	0.63	0	2.81	1.5	0.53	0	1.23	0.19
PV P 74649	165	5A	Maastrichtian	Unidentified	11.45	11.45	1	3.83	6.26	0.61	0	2.7	1.62	0.6	0	-	-
PV P 74650	169	5A	Maastrichtian	Unidentified	10.72	10.72	1	4.55	7.49	0.61	0	2.86	1.65	0.58	0	-	-
PV P 74804	171	5A	Maastrichtian	Unidentified	12.35	12.35	1	4.28	7.73	0.55	0	3.74	2.1	0.56	1	-	-
PV P 74651	172	5A	Maastrichtian	Unidentified	11.73	11.54	1.02	3.68	7.92	0.46	0	3.02	1.61	0.53	0	-	-
PV P 74891	173	5A	Maastrichtian	Unidentified	11.5	11.35	1.01	4.38	8.39	0.52	0	3.26	1.91	0.59	2	-	-
PV P 74892	174	5A	Maastrichtian	Unidentified	11.11	10.78	1.03	4.07	7.45	0.55	0	3.27	1.75	0.54	2	-	-
PV P 74652	175	5A	Maastrichtian	Unidentified	10.47	10.08	1.04	3.71	7.11	0.52	0	2.85	1.67	0.59	0	-	-
PV P 74893	176	5A	Maastrichtian	Unidentified	8.67	8.17	1.06	3.96	6.1	0.65	0	2.82	1.52	0.54	2	-	-
PV P 74653	177	5A	Maastrichtian	Unidentified	11.97	11.97	1	4.49	7.4	0.61	0	3.33	1.78	0.53	0	-	-
PV P 74894	178	5A	Maastrichtian	Unidentified	8.17	8.17	1	2.79	5.57	0.5	0	2.12	1.13	0.53	2	-	-
PV P 74654	179	5A	Maastrichtian	Unidentified	11.09	10.86	1.02	4.57	7.88	0.58	0	3.27	1.9	0.58	0	-	-
PV P 74655	180	5A	Maastrichtian	Unidentified	8.63	8.12	1.06	3.19	5.8	0.55	0	2.34	1.31	0.56	0	1.21	0.14
PV P 74656	181	5A	Maastrichtian	Unidentified	9.38	9.14	1.03	3.36	6.54	0.51	0	2.79	1.42	0.51	0	-	-
PV P 74657	182	5A	Maastrichtian	Unidentified	11.78	11.19	1.05	4.29	7.03	0.61	0	2.89	1.5	0.52	0	-	-
PV P 74895	183	5A	Maastrichtian	Unidentified	14.21	14.21	1	3.92	6.16	0.64	0	3.4	1.75	0.51	2	-	-
PV P 74896	184	5A	Maastrichtian	Unidentified	12.33	12.03	1.02	4.82	7.91	0.61	0	3.62	1.74	0.48	2	-	-
PV P 74658	185	5A	Maastrichtian	Unidentified	13.19	12.72	1.04	4.42	9	0.49	0	3.54	1.95	0.55	0	-	-
PV P 74659	187	5A	Maastrichtian	Unidentified	10.07	9.92	1.02	4.47	8.12	0.55	0	3.05	1.49	0.49	0	-	-
PV P 74897	188	5A	Maastrichtian	Unidentified	12.04	11.78	1.02	4.53	7.13	0.64	0	2.85	1.46	0.51	2	-	-
PV P 74898	190	5A	Maastrichtian	Unidentified	12.27	12.27	1	3.1	5.12	0.61	0	2.92	1.49	0.51	2	-	-
PV P 74899	191	5A	Maastrichtian	Unidentified	13.29	13.29	1	4.95	7.82	0.63	0	3.5	2.3	0.66	2	-	-
PV P 74660	192	5A	Maastrichtian	Unidentified	11.09	10.61	1.05	4.38	7.86	0.56	0	3.14	1.49	0.47	0	-	-
PV P 74900	193	5A	Maastrichtian	Unidentified	10.79	10.69	1.01	4.17	7.54	0.55	0	3.03	1.45	0.48	2	-	-
PV P 74661	194	5A	Maastrichtian	Unidentified	10.44	10.11	1.03	4.79	9.04	0.53	0	3.71	2.12	0.57	0	-	-
PV P 74662	197	5A	Maastrichtian	Unidentified	8.41	8.33	1.01	3.93	7.3	0.54	0	3.26	2.21	0.68	0	-	-
PV P 74663	353	5A	Maastrichtian	Unidentified	6.39	6.39	1	2.2	4.14	0.53	0	1.43	0.84	0.59	0	-	-
PV P 74901	354	5A	Maastrichtian	Unidentified	10.22	9.8	1.04	3.68	6.58	0.56	0	2.57	1.26	0.49	2	-	-
PV P 74664	356	5A	Maastrichtian	Unidentified	5.32	5.05	1.05	2.2	3.95	0.56	0	1.85	0.99	0.54	0	-	-
PV P 74665	357	5A	Maastrichtian	Unidentified	7.03	7.03	1	2.32	4.33	0.54	0	1.59	0.9	0.57	0	-	-
PV P 74666	358	5A	Maastrichtian	Unidentified	10.46	10.46	1	3.24	6.08	0.53	0	2.1	1.16	0.55	0	-	-
PV P 74805	359	5A	Maastrichtian	Unidentified	9.31	9.31	1	3.4	6.44	0.53	0	2.46	1.16	0.47	1	1.3	0.14
PV P 74806	360	5A	Maastrichtian	Unidentified	9.74	9.74	1	2.77	5.17	0.54	0	2.3	1.22	0.53	1	-	-
PV P 74667	361	5A	Maastrichtian	Unidentified	9.19	8.81	1.04	3.87	5.66	0.68	0	2.37	1.31	0.55	0	-	-
PV P 74807	362	5A	Maastrichtian	Unidentified	11.84	11.84	1	3.55	6.62	0.54	0	3.26	2.08	0.64	1	-	-
PV P 74668	363	5A	Maastrichtian	Unidentified	10.44	10.02	1.04	4.53	7.2	0.63	0	2.95	1.53	0.52	0	-	-
PV P 74808	364	5A	Maastrichtian	Unidentified	8.79	8.79	1	2.64	4.2	0.63	0	2.17	1.17	0.54	1	-	-
PV P 74809	365	5A	Maastrichtian	Unidentified	6.39	6.39	1	1.78	3.24	0.55	0	1.77	1	0.56	1	-	-
PV P 74669	366	5A	Maastrichtian	Unidentified	8.43	8.43	1	2.99	5.65	0.53	0	1.96	1.12	0.57	0	-	-
PV P 74670	367	5A	Maastrichtian	Unidentified	7.47	7.47	1	2.87	4.78	0.6	0	1.93	1.05	0.54	0	0.98	0.13
PV P 74671	368	5A	Maastrichtian	Unidentified	9.04	8.8	1.03	3.94	6.49	0.61	0	2.73	1.39	0.51	0	-	-
PV P 74902	369	5A	Maastrichtian	Unidentified	10.21	9.93	1.03	7.26	8.46	0.86	0	2.4	1.38	0.58	2	-	-
PV P 74903	370	5A	Maastrichtian	Unidentified	9.63	6.93	1.39	3.03	6.62	0.46	0	2.52	1.31	0.52	2	-	-
PV P 74672	371	5A	Maastrichtian	Unidentified	7.98	7.88	1.01	3.13	6.04	0.52	0	1.98	1.15	0.58	0	-	-
PV P 74810	372	5A	Maastrichtian	Unidentified	8.44	8.44	1	3.04	6.32	0.48	0	2.82	1.69	0.6	1	-	-
PV P 74673	373	5A	Maastrichtian	Unidentified	7.33	7.2	1.02	3.25	6.12	0.53	0	2.22	1.29	0.58	0	-	-
PV P 74674	374	5A	Maastrichtian	Unidentified	9.18	9.02	1.02	3.25	6.06	0.54	0	2.18	1.25	0.57	0	-	-
PV P 74904	375	5A	Maastrichtian	Unidentified	11.52	11.13	1.04	4.11	7.36	0.56	0	2.5	1.24	0.5	2	-	-
PV P 74675	376	5A	Maastrichtian	Unidentified	5.39	4.89	1.1	2.17	3.83	0.57	0	1.39	0.82	0.59	0	-	-
PV P 74905	377	5A	Maastrichtian	Unidentified	9.3	9.3	1	2.79	4.28	0.65	0	2.34	1.03	0.44	2	-	-
PV P 74906	378	5A	Maastrichtian	Unidentified	7.29	7.29	1	2.6	5.76	0.45	0	2.29	1.23	0.54	2	-	-
PV P 74676	379	5A	Maastrichtian	Unidentified	10.11	10	1.01	3.31	5.76	0.57	0	2.56	1.43	0.56	0	-	-
PV P 74677	380	5A	Maastrichtian	Unidentified	10.94	10.6	1.03	7.18	9.4	0.76	0	2.62	1.45	0.55	0	-	-
PV P 74811	381	5A	Maastrichtian	Unidentified	7.86	7.36	1.07	3.88	5.79	0.67	0	2.24	1.37	0.61	1	-	-
PV P 74678	382	5A	Maastrichtian	Unidentified	8.71	8.41	1.04	3.26	5.5	0.59	0	1.85	1.27	0.69	0	-	-
PV P 74812	384	5A	Maastrichtian	Unidentified	8.39	8.39	1	2.52	4.18	0.6	0	2.08	1.14	0.55	1	-	-
PV P 74907	386	5A	Maastrichtian	Unidentified	6.35	6.35	1	2.29	3.91	0.59	0	1.61	0.81	0.5	2	-	-
PV P 74679	387	5A	Maastrichtian	Unidentified	6.27	6.27	1	2.57	4.01	0.64	0	1.31	0.76	0.58	0	-	-
PV P 74813	388	5A	Maastrichtian	Unidentified	8.76	8.76	1	1.97	3.96	0.5	0	1.9	1.08	0.57	1	-	-
PV P 74680	389	5A	Maastrichtian	Unidentified	6.46	6.46	1	1.93	3.11	0.62	0	1.47	0.81	0.55	0	-	-
PV P 74681	390	5A	Maastrichtian	Unidentified	8.86	8.86	1	2.46	4.58	0.54	0	2.35	1.25	0.53	0	-	-
PV P 74814	391	5A	Maastrichtian	Unidentified	14.1	14.1	1	3.75	6.99	0.54	0	3.09	1.72	0.56	1	-	-
PV P 74815	392	5A	Maastrichtian	Unidentified	6.93	6.93	1	2.02	3.84	0.53	0	1.89	1.17	0.62	1	-	-
PV P 74682	393	5A	Maastrichtian	Unidentified	7.51	7.11	1.06	3.27	5.34	0.61	0	2.06	1.27	0.62	0	-	-
PV P 74683	394	5A	Maastrichtian	Unidentified	10.7	10.7	1	3.41	6.78	0.5	0	2.99	1.67	0.56	0	-	-
PV P 74684	395	5A	Maastrichtian	Unidentified	7.63	7.07	1.08	3.23	5.8	0.56	0	2.54	1.6	0.63	0	-	-
PV P 74685	396	5A	Maastrichtian	Unidentified	6.21	6.21	1	2.55	4.82	0.53	0	1.59	1.05	0.66	0	-	-
PV P 74816	398	5A	Maastrichtian	Unidentified	6.96	6.96	1	2.18	4.76	0.46	0	1.85	1	0.54	1	-	-
PV P 74686	400	5A	Maastrichtian	Unidentified	5.91	5.91	1	1.87	3.67	0.51	0	1.23	0.8	0.65	0	-	-
PV P 74687	401	5A	Maastrichtian	Unidentified	5.94	5.94	1	2.03	3.78	0.54	0	1.26	0.79	0.63	0	-	-
PV P 74688	402	5A	Maastrichtian	Unidentified	5.3	5.3	1	2.14	3.96	0.54	0	1.39	0.77	0.55	0	-	-
PV P 74817	403	5A	Maastrichtian	Unidentified	4.85	4.06	1.19	1.15	3.26	0.35	0	1.35	0.86	0.64	1	-	-
PV P 74818	409	5A	Maastrichtian	Unidentified	11.11	11.11	1	3.27	6.05	0.54	0	3.31	1.77	0.53	1	-	-
PV P 74908	428	5A	Maastrichtian	Unidentified	6.49	6.05	1.07	3.14	5.2	0.6	0	2.12	1.12	0.53	2	-	-
PV P 74819	672	5B	Maastrichtian	Unidentified	9.68	9.59	1.01	3.78	6.53	0.58	0	3.08	1.6	0.52	1	1.1	0.11
PV P 74909	676	5B	Maastrichtian	Unidentified	7.63	7.46	1.02	3.1	5.58	0.56	0	1.76	1.64	0.93	2	-	-
PV P 74689	679	5B	Maastrichtian	Unidentified	11.07	11.07	1	3.79	6.02	0.63	0	3.13	1.55	0.5	0	-	-
PV P 74690	682	5B	Maastrichtian	Unidentified	10.2	10.2	1	4.14	7.71	0.54	0	2.84	1.68	0.59	0	-	-
PV P 74691	683	5B	Maastrichtian	Unidentified	8.48	8.14	1.04	3.48	6.11	0.57	0	2.38	1.29	0.54	0	-	-
PV P 74692	684	5B	Maastrichtian	Unidentified	9.76	9.45	1.03	4.07	6.65	0.61	0	2.63	1.68	0.64	0	-	-
PV P 74693	729	5B	Maastrichtian	Unidentified	12.87	12.57	1.02	4.06	7.49	0.54	0	3.51	1.61	0.46	0	-	-
PV P 74694	730	5B	Maastrichtian	Unidentified	11.03	10.81	1.02	4.68	9.76	0.48	0	2.91	1.82	0.63	0	-	-
PV P 74910	732	5B	Maastrichtian	Unidentified	11.58	11.2	1.03	4.14	7.85	0.53	0	3.18	1.71	0.54	2	-	-
PV P 74911	734	5B	Maastrichtian	Unidentified	11.6	11.6	1	4.69	7.86	0.6	0	3.02	1.87	0.62	2	-	-
PV P 74695	736	5B	Maastrichtian	Unidentified	9.21	9.21	1	3.19	6	0.53	0	2.2	1.26	0.57	0	1.81	0.2
PV P 74912	737	5B	Maastrichtian	Unidentified	12.02	11.78	1.02	4.77	8.25	0.58	0	3.22	1.78	0.55	2	-	-
PV P 74913	740	5B	Maastrichtian	Unidentified	10.62	9.76	1.09	4.26	7.14	0.6	0	3.25	1.78	0.55	2	-	-
PV P 74696	745	5B	Maastrichtian	Unidentified	10.23	9.88	1.04	4.43	7.51	0.59	0	2.63	1.54	0.59	0	-	-
PV P 74914	752	5B	Maastrichtian	Unidentified	12.35	12.23	1.01	4.38	7.88	0.56	0	2.8	1.57	0.56	2	-	-
PV P 74697	754	5B	Maastrichtian	Unidentified	13.26	13.19	1.01	6.11	9.62	0.64	0	4.18	2.26	0.54	0	-	-
PV P 74820	755	5B	Maastrichtian	Unidentified	12.82	12.82	1	3.14	5.8	0.54	0	3.11	1.54	0.5	1	-	-
PV P 74821	757	5B	Maastrichtian	Unidentified	7.5	7.42	1.01	3.37	6.87	0.49	0	2.71	1.71	0.63	1	-	-
PV P 74915	758	5B	Maastrichtian	Unidentified	9.01	8.37	1.08	3.67	6.37	0.58	0	2.46	1.52	0.62	2	-	-
PV P 74698	763	5B	Maastrichtian	Unidentified	8.75	8.36	1.05	4.57	8.45	0.54	0	2.73	1.96	0.72	0	-	-
PV P 74699	769	5B	Maastrichtian	Unidentified	8.34	8.34	1	3.03	5.83	0.52	0	1.56	1.03	0.66	0	-	-
PV P 74700	770	5B	Maastrichtian	Unidentified	9.03	8.44	1.07	3.82	6.2	0.62	0	2.66	1.45	0.55	0	-	-
PV P 74916	773	5B	Maastrichtian	Unidentified	8.47	8.47	1	3.07	4.78	0.64	0	1.99	1.23	0.62	2	-	-
PV P 74917	780	5B	Maastrichtian	Unidentified	7.76	7.76	1	2.94	5.68	0.52	0	2.09	1.16	0.56	2	-	-
PV P 74701	781	5B	Maastrichtian	Unidentified	8.48	8.48	1	3.18	5.43	0.59	0	1.95	1.22	0.63	0	-	-
PV P 74702	782	5B	Maastrichtian	Unidentified	8.79	8.44	1.04	3.53	6.52	0.54	0	2.31	1.36	0.59	0	-	-
PV P 74918	784	5B	Maastrichtian	Unidentified	10.7	10.59	1.01	3.73	7.52	0.5	0	2.74	1.42	0.52	2	-	-
PV P 74919	789	5B	Maastrichtian	Unidentified	10.77	10.42	1.03	5.26	8.11	0.65	0	3.21	1.84	0.57	2	-	-
PV P 74822	791	5B	Maastrichtian	Unidentified	8.83	8.83	1	2.67	4.73	0.56	0	2.05	1.11	0.54	1	-	-
PV P 74703	793	5B	Maastrichtian	Unidentified	10.42	10.03	1.04	3.52	6.38	0.55	0	2.31	1.36	0.59	0	-	-
PV P 74704	794	5B	Maastrichtian	Unidentified	11.31	11.03	1.03	4.44	8.39	0.53	0	2.57	1.58	0.61	0	-	-
PV P 74705	795	5B	Maastrichtian	Unidentified	8.25	8.16	1.01	3	4.57	0.66	0	1.73	1.04	0.6	0	-	-
PV P 74706	796	5B	Maastrichtian	Unidentified	9.71	9.07	1.07	4.26	6.36	0.67	0	2.55	1.54	0.6	0	-	-
PV P 74823	798	5B	Maastrichtian	Unidentified	7.63	7.63	1	2.62	5.42	0.48	0	1.91	1.22	0.64	1	0.79	0.1
PV P 74920	799	5B	Maastrichtian	Unidentified	7.66	7.66	1	2.91	5.19	0.56	0	1.95	1.16	0.59	2	-	-
PV P 74707	800	5B	Maastrichtian	Unidentified	6.63	6.5	1.02	2.83	5.29	0.53	0	1.88	1.18	0.63	0	-	-
PV P 74824	801	5B	Maastrichtian	Unidentified	7.34	7.34	1	2.79	5.24	0.53	0	2.1	1.25	0.6	1	-	-
PV P 74708	803	5B	Maastrichtian	Unidentified	7.52	7.27	1.03	2.93	5.69	0.51	0	1.61	1.08	0.67	0	-	-
PV P 74709	807	5B	Maastrichtian	Unidentified	7.95	7.66	1.04	3.46	5.37	0.64	0	2.11	1.26	0.6	0	-	-
PV P 74710	808	5B	Maastrichtian	Unidentified	6.62	6.49	1.02	2.45	4.33	0.57	0	1.47	0.93	0.63	0	-	-
PV P 74711	809	5B	Maastrichtian	Unidentified	8.11	8.11	1	3.49	6.24	0.56	0	1.87	1.26	0.67	0	-	-
PV P 74712	810	5B	Maastrichtian	Unidentified	6.16	6.03	1.02	2.53	3.99	0.63	0	1.44	0.85	0.59	0	-	-
PV P 74825	811	5B	Maastrichtian	Unidentified	7.2	6.82	1.06	3.59	6.65	0.54	0	2.07	1.47	0.71	1	-	-
PV P 74826	812	5B	Maastrichtian	Unidentified	8.49	7.98	1.06	4.45	6.37	0.7	0	2.44	1.42	0.58	1	-	-
PV P 74713	813	5B	Maastrichtian	Unidentified	6.91	6.91	1	2.68	5.21	0.51	0	1.25	0.99	0.79	0	-	-
PV P 74714	815	5B	Maastrichtian	Unidentified	7.53	7.39	1.02	2.96	5.43	0.55	0	1.83	1.04	0.57	0	-	-
PV P 74921	816	5B	Maastrichtian	Unidentified	9.17	8.98	1.02	2.97	5.94	0.5	0	2.25	1.32	0.59	2	-	-
PV P 74922	818	5B	Maastrichtian	Unidentified	8.69	8.69	1	3.03	5.98	0.51	0	2.49	1.32	0.53	2	-	-
PV P 74827	821	5B	Maastrichtian	Unidentified	10.12	10.12	1	2.53	5.39	0.47	0	2.43	1.3	0.53	1	-	-
PV P 74828	822	5B	Maastrichtian	Unidentified	7.94	7.94	1	2.23	3.97	0.56	0	2.16	1.27	0.59	1	-	-
PV P 74715	823	5B	Maastrichtian	Unidentified	5.89	5.76	1.02	2.4	4.15	0.58	0	1.19	0.69	0.58	0	-	-
PV P 74923	825	5B	Maastrichtian	Unidentified	7.22	7.22	1	2.49	4.51	0.55	0	1.56	0.97	0.62	2	-	-
PV P 74716	826	5B	Maastrichtian	Unidentified	6.12	5.7	1.07	2.44	4.13	0.59	0	1.2	0.72	0.6	0	-	-
PV P 74717	929	5B	Maastrichtian	Unidentified	6.6	6.6	1	2.08	3.89	0.53	0	1.4	0.82	0.59	0	-	-
PV P 74718	931	5B	Maastrichtian	Unidentified	8.03	7.92	1.01	3.58	6.09	0.59	0	1.96	1.26	0.64	0	-	-
PV P 74719	932	5B	Maastrichtian	Unidentified	5.74	5.54	1.04	2.34	3.35	0.7	0	1.37	0.81	0.59	0	-	-
PV P 74720	933	5B	Maastrichtian	Unidentified	4.57	4.46	1.02	2.11	3.74	0.56	0	1.91	1.3	0.68	0	1.03	0.23
PV P 74721	934	5B	Maastrichtian	Unidentified	6.43	5.89	1.09	2.64	4.74	0.56	0	1.62	1.05	0.65	0	-	-
PV P 74722	936	5B	Maastrichtian	Unidentified	7.06	6.77	1.04	2.74	4.62	0.59	0	1.55	0.96	0.62	0	-	-
PV P 74723	938	5B	Maastrichtian	Unidentified	6.37	6.37	1	2.48	4.26	0.58	0	1.52	0.79	0.52	0	-	-
PV P 74829	939	5B	Maastrichtian	Unidentified	7.12	7.12	1	1.94	3.69	0.53	0	1.67	0.97	0.58	1	-	-
PV P 74830	944	5B	Maastrichtian	Unidentified	8.09	8.09	1	2.73	4.45	0.61	0	1.95	1.06	0.54	1	-	-
PV P 74831	945	5B	Maastrichtian	Unidentified	6.13	6.13	1	1.69	2.93	0.58	0	1.18	0.74	0.63	1	-	-
PV P 74724	946	5B	Maastrichtian	Unidentified	5.18	4.98	1.04	2.19	3.59	0.61	0	1.11	0.69	0.62	0	-	-
PV P 74832	947	5B	Maastrichtian	Unidentified	6.02	6.02	1	2.41	5.32	0.45	0	1.72	1.16	0.67	1	-	-
PV P 74833	948	5B	Maastrichtian	Unidentified	5.86	5.86	1	1.48	3.23	0.46	0	1.33	0.69	0.52	1	-	-
PV P 74725	949	5B	Maastrichtian	Unidentified	7.3	6.56	1.11	3.51	6.29	0.56	0	1.98	1.25	0.63	0	-	-
PV P 74726	951	5B	Maastrichtian	Unidentified	6.96	6.48	1.07	4.39	5.67	0.77	1	2.2	1.45	0.66	0	-	-
PV P 74727	955	5B	Maastrichtian	Unidentified	3.59	3.59	1	1.5	2.15	0.7	0	1.09	0.68	0.62	0	0.87	0.24
PV P 74924	956	5B	Maastrichtian	Unidentified	8.29	8.07	1.03	2.98	6.03	0.49	0	2.22	1.24	0.56	2	-	-
PV P 74728	957	5B	Maastrichtian	Unidentified	5.02	4.14	1.21	2.01	3.43	0.59	0	1.27	0.81	0.64	0	0.99	0.2
PV P 74729	958	5B	Maastrichtian	Unidentified	6.97	6.74	1.03	2.29	5.01	0.46	0	1.78	1.02	0.57	0	-	-
PV P 74730	959	5B	Maastrichtian	Unidentified	8.5	8.5	1	2.82	4.67	0.6	0	2.28	1.46	0.64	0	-	-
PV P 74834	967	5B	Maastrichtian	Unidentified	7.12	7.12	1	1.7	3.5	0.49	0	1.47	1.05	0.71	1	-	-
PV P 74835	968	5B	Maastrichtian	Unidentified	6.62	6.62	1	1.41	3.26	0.43	0	1.48	0.96	0.65	1	-	-
PV P 74731	969	5B	Maastrichtian	Unidentified	5.36	5.15	1.04	1.97	3.68	0.54	0	1.37	0.76	0.55	0	-	-
PV P 74732	970	5B	Maastrichtian	Unidentified	6.29	6.29	1	2.21	4.47	0.49	0	1.38	0.86	0.62	0	-	-
PV P 74925	971	5B	Maastrichtian	Unidentified	10.82	10.32	1.05	4.05	7.69	0.53	0	2.97	1.62	0.55	2	-	-
PV P 74836	972	5B	Maastrichtian	Unidentified	5.51	5.51	1	1.71	2.98	0.57	0	1.26	0.86	0.68	1	1.51	0.27
PV P 74733	974	5B	Maastrichtian	Unidentified	5.21	4.66	1.12	2.5	3.72	0.67	0	1.47	0.92	0.63	0	1.08	0.21
PV P 74734	975	5B	Maastrichtian	Unidentified	4.69	4.27	1.1	1.91	3.1	0.62	0	1.23	0.82	0.67	0	1.05	0.22
PV P 74735	979	5B	Maastrichtian	Unidentified	7.03	6.73	1.04	2.6	3.76	0.69	0	2.12	1.26	0.59	0	0.95	0.14
PV P 74736	980	5B	Maastrichtian	Unidentified	8.82	8.82	1	3.13	5.12	0.61	0	2.1	1.34	0.64	0	-	-
PV P 74737	981	5B	Maastrichtian	Unidentified	7.69	7.45	1.03	3.16	4.75	0.67	0	1.77	1.19	0.67	0	-	-
PV P 74738	982	5B	Maastrichtian	Unidentified	5.64	5.49	1.03	2.51	3.74	0.67	0	1.08	0.78	0.72	0	-	-
PV P 74926	983	5B	Maastrichtian	Unidentified	5.98	5.71	1.05	2.46	4.1	0.6	0	1.75	0.97	0.55	2	-	-
PV P 74837	984	5B	Maastrichtian	Unidentified	6.74	6.58	1.02	2.16	3.51	0.62	0	1.53	0.88	0.58	1	-	-
PV P 74739	985	5B	Maastrichtian	Unidentified	4.21	3.93	1.07	1.74	2.49	0.7	0	1.05	0.67	0.64	0	1.23	0.29
PV P 74838	986	5B	Maastrichtian	Unidentified	6.86	6.6	1.04	2.27	4.2	0.54	0	1.32	0.84	0.64	1	-	-
PV P 74740	987	5B	Maastrichtian	Unidentified	4.38	3.62	1.21	1.77	2.75	0.64	0	1.26	0.91	0.72	0	-	-
PV P 74741	988	5B	Maastrichtian	Unidentified	11.43	11.38	1	4.38	7.65	0.57	0	3.06	1.9	0.62	0	-	-
PV P 74742	990	5B	Maastrichtian	Unidentified	6.04	5.83	1.04	2.12	3.61	0.59	0	1.33	0.76	0.57	0	-	-
PV P 74743	991	5B	Maastrichtian	Unidentified	4.68	4.58	1.02	1.65	4.35	0.38	0	0.94	0.71	0.76	0	-	-
PV P 74744	993	5B	Maastrichtian	Unidentified	3.85	3.85	1	1.37	2.5	0.55	0	0.89	0.55	0.62	0	1.19	0.31
PV P 74745	994	5B	Maastrichtian	Unidentified	9.43	9.2	1.03	5.7	10.29	0.55	0	3.46	2.13	0.62	0	-	-
PV P 74839	996	5B	Maastrichtian	Unidentified	9.57	9.57	1	2.77	5.14	0.54	0	2.36	1.3	0.55	1	-	-
PV P 74746	997	5B	Maastrichtian	Unidentified	6.98	6.67	1.05	2.84	5.45	0.52	0	1.63	1.07	0.66	0	-	-
PV P 74747	998	5B	Maastrichtian	Unidentified	7.04	6.92	1.02	2.68	5.19	0.52	0	1.9	1.09	0.57	0	-	-
PV P 74927	999	5B	Maastrichtian	Unidentified	10.14	10.14	1	3.69	6.69	0.55	0	2.56	1.55	0.61	2	-	-
PV P 74748	1000	5B	Maastrichtian	Unidentified	9.9	9.9	1	4.04	7.1	0.57	0	2.47	1.64	0.66	0	1.59	0.16
PV P 74749	1001	5B	Maastrichtian	Unidentified	7.37	7.24	1.02	3.44	5.9	0.58	0	2.23	1.35	0.61	0	-	-
PV P 74928	1002	5B	Maastrichtian	Unidentified	8.48	8.48	1	3.35	5.24	0.64	0	1.97	1.09	0.55	2	-	-
PV P 74750	1003	5B	Maastrichtian	Unidentified	9.25	9.25	1	3.33	7.3	0.46	0	2.87	1.78	0.62	0	-	-
PV P 74929	1004	5B	Maastrichtian	Unidentified	8.46	8.25	1.03	5.57	8.66	0.64	0	3.36	2.16	0.64	2	-	-
PV P 74930	1005	5B	Maastrichtian	Unidentified	5.86	5.67	1.03	2.35	3.79	0.62	0	1.39	0.84	0.6	2	-	-
PV P 74751	1006	5B	Maastrichtian	Unidentified	9.98	9.83	1.02	3.23	6.46	0.5	0	2.55	1.47	0.58	0	-	-
PV P 74752	1007	5B	Maastrichtian	Unidentified	7.05	6.91	1.02	2.88	5.18	0.56	0	1.87	1.09	0.58	0	-	-
PV P 74753	1008	5B	Maastrichtian	Unidentified	5.54	4.8	1.15	2.6	4.25	0.61	0	1.8	1.08	0.6	0	0.62	0.11
PV P 74840	1009	5B	Maastrichtian	Unidentified	6.93	6.93	1	2.37	4.21	0.56	0	1.7	1.09	0.64	1	-	-
PV P 74754	1010	5B	Maastrichtian	Unidentified	7.35	7.11	1.03	2.48	5.16	0.48	0	1.65	1	0.61	0	-	-
PV P 74931	1011	5B	Maastrichtian	Unidentified	9.69	9.64	1.01	2.96	5.65	0.52	0	2.39	1.37	0.57	2	-	-
PV P 74755	1012	5B	Maastrichtian	Unidentified	5.51	5.35	1.03	1.98	3.44	0.58	0	1.07	0.71	0.66	0	0.97	0.18
PV P 74756	1013	5B	Maastrichtian	Unidentified	6	6	1	2.19	3.54	0.62	0	1.52	0.93	0.61	0	-	-
PV P 74841	1014	5B	Maastrichtian	Unidentified	5.16	5.05	1.02	1.72	2.94	0.59	0	1.4	0.81	0.58	1	0.96	0.19
PV P 74757	1015	5B	Maastrichtian	Unidentified	4.66	4.28	1.09	2.12	3.26	0.65	0	1.26	0.79	0.63	0	0.99	0.21
PV P 74758	1016	5B	Maastrichtian	Unidentified	6.55	5.71	1.15	2.8	4.44	0.63	0	1.72	1.12	0.65	0	0.94	0.14
PV P 74932	1017	5B	Maastrichtian	Unidentified	5.44	5.44	1	2	3.36	0.6	0	1.12	0.67	0.6	2	1.12	0.21
PV P 74759	1018	5B	Maastrichtian	Unidentified	5.57	5.57	1	2.35	3.67	0.64	0	1.16	0.81	0.7	0	-	-
PV P 74760	1019	5B	Maastrichtian	Unidentified	5.17	5.03	1.03	1.67	3.81	0.44	0	1.38	0.91	0.66	0	-	-
PV P 74761	1020	5B	Maastrichtian	Unidentified	3.29	2.83	1.16	1.56	2.27	0.69	0	1.09	0.77	0.71	0	0.62	0.19
PV P 74762	1021	5B	Maastrichtian	Unidentified	4.29	4.21	1.02	1.92	2.73	0.7	0	1.08	0.66	0.61	0	1.19	0.28
PV P 74763	1022	5B	Maastrichtian	Unidentified	2.94	2.51	1.17	1.32	2.4	0.55	0	1.19	0.72	0.61	0	0.68	0.23
PV P 74842	1023	5B	Maastrichtian	Unidentified	2.46	2.46	1	0.87	1.6	0.54	0	0.8	0.45	0.56	1	-	-
PV P 74764	1125	5B	Maastrichtian	Unidentified	6.05	6.05	1	1.57	4.48	0.35	0	1.47	0.84	0.57	0	-	-
PV P 74765	1126	5B	Maastrichtian	Unidentified	4.09	3.84	1.07	1.49	2.82	0.53	0	0.76	0.62	0.82	0	1.18	0.29
PV P 74766	1127	5B	Maastrichtian	Unidentified	4.39	4.13	1.06	1.65	3.39	0.49	0	1.18	0.81	0.69	0	0.99	0.23
PV P 74843	1128	5B	Maastrichtian	Unidentified	4.81	4.81	1	1.29	3.64	0.35	0	0.99	0.71	0.72	1	-	-
PV P 74767	1129	5B	Maastrichtian	Unidentified	3.49	2.92	1.2	1.37	2.31	0.59	0	1.07	0.7	0.65	0	0.94	0.27
PV P 74844	1132	5B	Maastrichtian	Unidentified	4.9	4.83	1.01	1	2.88	0.35	0	1.22	0.68	0.56	1	-	-
PV P 74768	1133	5B	Maastrichtian	Unidentified	4.2	4.2	1	1.21	3.62	0.33	0	1.02	0.71	0.7	0	-	-
PV P 74769	1134	5B	Maastrichtian	Unidentified	4.57	3.84	1.19	1.67	2.82	0.59	0	0.98	0.62	0.63	0	1.41	0.31
PV P 74845	1135	5B	Maastrichtian	Unidentified	6.56	6.56	1	1.07	3.61	0.3	0	1.22	0.8	0.66	1	-	-
PV P 74846	1136	5B	Maastrichtian	Unidentified	3.7	3.7	1	1.11	1.97	0.56	0	0.7	0.45	0.64	1	-	-
PV P 74770	1137	5B	Maastrichtian	Unidentified	4.48	4.33	1.03	1.25	3.63	0.34	0	0.96	0.6	0.63	0	-	-
PV P 74933	1139	5B	Maastrichtian	Unidentified	6.15	6.15	1	2.14	3.91	0.55	0	1.26	0.79	0.63	2	-	-
PV P 74847	1140	5B	Maastrichtian	Unidentified	5.05	4.96	1.02	1.51	3	0.5	0	1.4	0.93	0.66	1	-	-
PV P 74848	1141	5B	Maastrichtian	Unidentified	5.12	5.12	1	1.82	3.42	0.53	0	1.42	0.93	0.65	1	-	-
PV P 74849	1142	5B	Maastrichtian	Unidentified	6.43	6.43	1	2.07	3.62	0.57	0	1.41	0.88	0.62	1	-	-
PV P 74850	1143	5B	Maastrichtian	Unidentified	6.63	6.63	1	2.16	4.23	0.51	0	1.38	0.99	0.72	1	-	-
PV P 74851	1144	5B	Maastrichtian	Unidentified	4.36	4.24	1.03	1.7	3.1	0.55	0	1.47	0.92	0.63	1	-	-
PV P 74852	1145	5B	Maastrichtian	Unidentified	4.81	4.81	1	1.5	2.79	0.54	0	1.09	0.73	0.67	1	0.68	0.14
PV P 74934	1146	5B	Maastrichtian	Unidentified	9.31	9.08	1.03	3.47	6.34	0.55	0	2.63	1.43	0.54	2	-	-
PV P 74771	1147	5B	Maastrichtian	Unidentified	6.27	6.27	1	2.07	3.83	0.54	0	1.37	0.89	0.65	0	-	-
PV P 74772	1148	5B	Maastrichtian	Unidentified	5.18	5.18	1	2.1	3.52	0.6	0	0.95	0.65	0.68	0	-	-
PV P 74935	1149	5B	Maastrichtian	Unidentified	5.59	5.59	1	1.1	2.28	0.48	0	1.18	0.66	0.56	2	-	-
PV P 74936	1150	5B	Maastrichtian	Unidentified	4.94	4.62	1.07	1.76	3.03	0.58	0	1.5	0.73	0.49	2	-	-
PV P 74853	1151	5B	Maastrichtian	Unidentified	8.71	8.71	1	2.28	4.1	0.56	0	2.17	1.09	0.5	1	-	-
PV P 74854	1152	5B	Maastrichtian	Unidentified	5.28	5.28	1	1.57	2.1	0.75	0	1.11	0.72	0.65	1	-	-
PV P 74937	1153	5B	Maastrichtian	Unidentified	6.08	5.78	1.05	2.26	4.11	0.55	0	1.37	0.74	0.54	2	-	-
PV P 74855	1154	5B	Maastrichtian	Unidentified	5.02	5.02	1	1.23	3.04	0.4	0	0.99	0.59	0.6	1	-	-
PV P 74773	1155	5B	Maastrichtian	Unidentified	5.86	5.86	1	1.72	2.99	0.58	0	1.15	0.65	0.57	0	-	-
PV P 74856	1156	5B	Maastrichtian	Unidentified	6.92	6.92	1	2.19	3.78	0.58	0	1.91	1.14	0.6	1	-	-
PV P 74857	1157	5B	Maastrichtian	Unidentified	6.64	6.64	1	1.81	3.35	0.54	0	1.44	0.86	0.6	1	-	-
PV P 74858	1158	5B	Maastrichtian	Unidentified	3.95	3.52	1.12	1.56	2.73	0.57	0	0.96	0.62	0.65	1	-	-
PV P 74859	1159	5B	Maastrichtian	Unidentified	5.51	5.51	1	1.77	3.15	0.56	0	1.26	0.8	0.63	1	-	-
PV P 74860	1160	5B	Maastrichtian	Unidentified	3.71	3.71	1	1.08	2.68	0.4	0	1	0.65	0.65	1	-	-
PV P 74861	1161	5B	Maastrichtian	Unidentified	6.61	6.46	1.02	1.26	3.01	0.42	0	1.33	0.74	0.56	1	-	-
PV P 74774	1162	5B	Maastrichtian	Unidentified	5.69	5.62	1.01	1.68	3.53	0.48	0	1.16	0.78	0.67	0	-	-
PV P 74775	1163	5B	Maastrichtian	Unidentified	6.11	5.92	1.03	1.99	3.01	0.66	0	1.37	0.78	0.57	0	-	-
PV P 74862	1164	5B	Maastrichtian	Unidentified	4.21	4.21	1	1.39	2.26	0.62	0	1	0.58	0.58	1	-	-
PV P 74938	1165	5B	Maastrichtian	Unidentified	13.17	13.17	1	3.35	6.97	0.48	0	3.53	2.06	0.58	2	-	-
PV P 74863	1166	5B	Maastrichtian	Unidentified	4.24	4.18	1.01	1.37	2.48	0.55	0	0.92	0.59	0.64	1	-	-
PV P 74939	1167	5B	Maastrichtian	Unidentified	10.08	10.08	1	3.03	5.4	0.56	0	2.52	1.29	0.51	2	-	-
PV P 74864	1168	5B	Maastrichtian	Unidentified	6.02	6.02	1	1.65	2.99	0.55	0	1.63	0.94	0.58	1	-	-
PV P 74865	1169	5B	Maastrichtian	Unidentified	5.74	5.67	1.01	1.28	3.66	0.35	0	1.21	0.68	0.56	1	-	-
PV P 74776	1170	5B	Maastrichtian	Unidentified	5.97	5.97	1	1.54	2.69	0.57	0	1.32	0.74	0.56	0	-	-
PV P 74777	1171	5B	Maastrichtian	Unidentified	5.51	5.33	1.03	2.01	3.65	0.55	0	1.16	0.81	0.7	0	-	-
PV P 74866	1172	5B	Maastrichtian	Unidentified	6.72	6.72	1	1.82	3.68	0.49	0	1.84	1.09	0.59	1	-	-
PV P 74867	1173	5B	Maastrichtian	Unidentified	5.25	5.25	1	1.33	2.38	0.56	0	1.15	0.71	0.62	1	-	-
PV P 74868	1174	5B	Maastrichtian	Unidentified	7.07	7.07	1	1.61	2.72	0.59	0	1.37	0.79	0.58	1	-	-
PV P 74778	1175	5B	Maastrichtian	Unidentified	5.4	5.4	1	1.79	2.9	0.62	0	1.15	0.77	0.67	0	1.12	0.21
PV P 74869	1176	5B	Maastrichtian	Unidentified	5.63	5.63	1	1.85	3.32	0.56	0	1.33	0.78	0.59	1	-	-
PV P 74870	1177	5B	Maastrichtian	Unidentified	5.89	5.89	1	1.77	3.33	0.53	0	1.42	0.91	0.64	1	-	-
PV P 74871	1178	5B	Maastrichtian	Unidentified	5.23	5.23	1	1.68	2.81	0.6	0	1.37	0.8	0.58	1	-	-
PV P 74872	1179	5B	Maastrichtian	Unidentified	3.02	3.02	1	1.32	2.44	0.54	0	0.88	0.6	0.68	1	-	-
PV P 74779	1180	5B	Maastrichtian	Unidentified	5.19	5.19	1	1.52	3.25	0.47	0	1.37	0.8	0.58	0	-	-
PV P 74873	1181	5B	Maastrichtian	Unidentified	5.61	5.61	1	1.5	2.71	0.55	0	1.23	0.72	0.59	1	-	-
PV P 74780	1182	5B	Maastrichtian	Unidentified	3.44	3.44	1	1.28	1.84	0.7	0	0.84	0.51	0.61	0	-	-
PV P 74781	1183	5B	Maastrichtian	Unidentified	8.98	8.82	1.02	2.95	5.79	0.51	0	2.04	1.21	0.59	0	-	-
PV P 74874	1184	5B	Maastrichtian	Unidentified	6.62	6.62	1	2.11	3.62	0.58	0	1.58	0.99	0.63	1	-	-
PV P 74782	1185	5B	Maastrichtian	Unidentified	7.52	7.42	1.01	2.62	4.12	0.64	0	1.72	1.09	0.63	0	-	-
PV P 74783	1186	5B	Maastrichtian	Unidentified	5.56	5.32	1.05	1.9	3.44	0.55	0	1.31	0.81	0.62	0	-	-
PV P 74803	1187	5B	Maastrichtian	Unidentified	6.16	5.98	1.03	2.23	4.05	0.55	0	1.5	0.89	0.59	0.89	-	-
PV P 74875	1188	5B	Maastrichtian	Unidentified	5.12	5.12	1	1.27	2.95	0.43	0	1.27	0.69	0.54	1	-	-
PV P 74940	1189	5B	Maastrichtian	Unidentified	6.52	6.52	1	2.34	3.97	0.59	0	1.42	0.86	0.61	2	-	-
PV P 74784	1190	5B	Maastrichtian	Unidentified	5.55	5.48	1.01	2.36	3.42	0.69	0	1.15	0.72	0.63	0	-	-
PV P 74785	1191	5B	Maastrichtian	Unidentified	6.72	6.72	1	2.24	4.21	0.53	0	1.72	1.09	0.63	0	-	-
PV P 74876	1192	5B	Maastrichtian	Unidentified	3.38	3.38	1	1.27	2.28	0.56	0	1.03	0.52	0.5	1	-	-
PV P 74786	1193	5B	Maastrichtian	Unidentified	3.31	3.21	1.03	1.43	2.62	0.55	0	0.81	0.62	0.77	0	-	-
PV P 74877	1194	5B	Maastrichtian	Unidentified	5.74	5.74	1	2.16	3.39	0.64	0	1.55	1	0.65	1	-	-
PV P 74878	1195	5B	Maastrichtian	Unidentified	5.58	5.58	1	1.57	3.78	0.42	0	1.47	0.97	0.66	1	-	-
PV P 74941	1196	5B	Maastrichtian	Unidentified	5.2	4.61	1.13	1.88	3.39	0.55	0	1.34	0.87	0.65	2	0.68	0.13
PV P 74787	1197	5B	Maastrichtian	Unidentified	4.59	4.59	1	1.58	2.86	0.55	0	0.87	0.56	0.64	0	-	-
PV P 74788	1198	5B	Maastrichtian	Unidentified	5.3	5.07	1.05	1.75	3.12	0.56	0	1.03	0.68	0.66	0	-	-
PV P 74879	1199	5B	Maastrichtian	Unidentified	3.16	3.16	1	1.09	1.61	0.68	0	0.71	0.45	0.63	1	-	-
PV P 74880	1200	5B	Maastrichtian	Unidentified	3.31	3.2	1.03	1.21	2.23	0.54	0	0.77	0.59	0.77	1	-	-
PV P 74789	1201	5B	Maastrichtian	Unidentified	3.84	3.84	1	1.44	2.46	0.59	0	0.82	0.49	0.6	0	-	-
PV P 74790	1202	5B	Maastrichtian	Unidentified	4.25	4.09	1.04	1.07	3.1	0.35	0	0.79	0.46	0.58	0	-	-
PV P 74791	1203	5B	Maastrichtian	Unidentified	6.26	5.95	1.05	2.43	4.22	0.58	0	1.16	0.79	0.68	0	-	-
PV P 74881	1204	5B	Maastrichtian	Unidentified	6.69	6.69	1	1.25	2.42	0.52	0	1.34	0.7	0.52	1	-	-
PV P 74882	1205	5B	Maastrichtian	Unidentified	4.82	4.82	1	1.75	2.72	0.64	0	1.16	0.72	0.62	1	-	-
PV P 74792	1206	5B	Maastrichtian	Unidentified	4.82	4.82	1	1.67	2.89	0.58	0	1.25	0.73	0.58	0	-	-
PV P 74793	1207	5B	Maastrichtian	Unidentified	6.41	6.28	1.02	2.32	3.96	0.59	0	1.58	0.95	0.6	0	-	-
PV P 74883	1208	5B	Maastrichtian	Unidentified	7.31	7.31	1	1.66	3.57	0.46	0	1.77	0.91	0.51	1	-	-
PV P 74884	1210	5B	Maastrichtian	Unidentified	4.15	3.97	1.05	1.25	3.26	0.38	0	0.92	0.59	0.64	1	-	-
PV P 74942	1211	5B	Maastrichtian	Unidentified	6.38	5.91	1.08	2.31	3.97	0.58	0	1.5	0.91	0.61	2	-	-
PV P 74885	1212	5B	Maastrichtian	Unidentified	4.52	4.52	1	1.76	3.12	0.56	0	0.94	0.64	0.68	1	-	-
PV P 74943	1213	5B	Maastrichtian	Unidentified	5.55	5.31	1.05	2.08	3.67	0.57	0	1.19	0.75	0.63	2	-	-
PV P 74794	1215	5B	Maastrichtian	Unidentified	4.37	4.31	1.01	1.3	2.86	0.45	0	0.79	0.54	0.68	0	-	-
PV P 74795	1216	5B	Maastrichtian	Unidentified	4.5	4.5	1	1.44	2.66	0.54	0	1.12	0.61	0.54	0	-	-
PV P 74796	1329	5B	Maastrichtian	Unidentified	2.78	2.71	1.03	1.07	1.74	0.61	0	1.17	0.5	0.43	0	0.82	0.29
PV P 74797	1347	5B	Maastrichtian	Unidentified	2.33	2.33	1	0.7	1.38	0.51	0	0.89	0.46	0.52	0	-	-
PV P 74798	1351	BAKRITL	Maastrichtian	Unidentified	8.15	8.15	1	2.27	4.55	0.5	0	1.86	1.19	0.64	0	-	-
PV P 74799	1353	BAKRITL	Maastrichtian	Unidentified	12.64	12.42	1.02	4.23	8.82	0.48	0	3.17	1.78	0.56	0	-	-
PV P 74800	1354	BAKRITL	Maastrichtian	Unidentified	13.94	13.94	1	4.57	8.09	0.56	0	3.29	1.74	0.53	0	-	-
PV P 74944	1358	BAKRITL	Maastrichtian	Unidentified	11.79	11.71	1.01	4.15	8.17	0.51	0	3.33	1.79	0.54	2	-	-
PV P 74886	1359	BAKRITL	Maastrichtian	Unidentified	8.55	8.42	1.02	4.23	7.2	0.59	0	2.85	1.89	0.66	1	1.74	0.2
PV P 74887	1360	BAKRITL	Maastrichtian	Unidentified	8.36	8.14	1.03	2.92	5.79	0.5	0	2.03	1.32	0.65	1	-	-
PV P 74945	1363	BAKRITL	Maastrichtian	Unidentified	12.34	12.34	1	3.78	7.83	0.48	0	2.92	1.68	0.58	2	-	-
PV P 74946	1364	BAKRITL	Maastrichtian	Unidentified	13.56	12.95	1.05	3.43	7.29	0.47	0	2.95	1.51	0.51	2	-	-
PV P 74801	1369	5B	Maastrichtian	Unidentified	6.1	4.87	1.25	4.09	5.43	0.75	1	1.6	1.12	0.7	0	-	-
PV P 74802	1419	5A	Maastrichtian	Unidentified	11.02	10.03	1.1	11.54	19.7	0.59	2	3.76	2.69	0.72	0	0	0
PV P 74888	1473	5B	Maastrichtian	Unidentified	9.2	9.2	1	2.55	5.19	0.49	0	2.49	1.62	0.65	1	1.05	0.11
