# Supplementary material for: Ecological impact of the end-Cretaceous extinction on lamniform sharks
Source: PLoS One. 2017 Jun 7;12(6):e0178294. doi: 10.1371/journal.pone.0178294 (PMC5462355; doi:10.1371/journal.pone.0178294)
Supplement: S2 Table — CD = direct cusp height; CI = indirect cusp height; I = inclination; HW = width at half-cusp height; BW = width at cusp base; WR = width ratio; S = presence and type of serrations; BD = depth at cusp base; HD = depth at half-cusp height; DR = depth ratio; Cu = curvature of the labial face of the tooth; LH = height of the largest lateral cusplet; CC = cusp-cusplet ratio. For S, 0 = no serrations, 1 = fine/microscopic serrations, 2 = large serrations. For Cu, 0 = no curve, 1 = curved lingually, 2 = tip curved labially. All measures are in mm. (XLSX) [file pone.0178294.s003.xlsx]

## Sheet: Sheet1
ID	Specimen ID	Sample ID	Age	Taxon	CHD	CHI	I	HCW	BW	WR	S	BD	HCD	DR	Cu	LCH	CCR
2017.4.4.1	203	Modern jaw	Recent	Carcharias taurus	1.21	1.21	1	2.02	2.02	1	0	-	-	-	0	0	0
2017.4.4.1	204	Modern jaw	Recent	Carcharias taurus	1.11	1.11	1	2.22	2.22	1	0	-	-	-	0	0	0
2017.4.4.1	205	Modern jaw	Recent	Carcharias taurus	1.02	1.02	1	2.7	2.93	0.92	0	-	-	-	0	0	0
2017.4.4.1	206	Modern jaw	Recent	Carcharias taurus	1.22	1.22	1	2.39	2.76	0.87	0	-	-	-	0	0	0
2017.4.4.1	207	Modern jaw	Recent	Carcharias taurus	1.45	1.45	1	2.6	3.36	0.77	0	-	-	-	0	0	0
2017.4.4.1	208	Modern jaw	Recent	Carcharias taurus	1.6	1.6	1	2.79	3.97	0.7	0	-	-	-	0	0	0
2017.4.4.1	209	Modern jaw	Recent	Carcharias taurus	1.52	1.52	1	3.37	4.4	0.77	0	-	-	-	0	0	0
2017.4.4.1	210	Modern jaw	Recent	Carcharias taurus	1.55	1.55	1	3.84	5.05	0.76	0	-	-	-	0	0	0
2017.4.4.1	211	Modern jaw	Recent	Carcharias taurus	2.64	1.89	1.4	2.23	3.17	0.7	0	-	-	-	0	0.71	0.27
2017.4.4.1	212	Modern jaw	Recent	Carcharias taurus	2.65	2.25	1.18	2.14	3.19	0.67	0	-	-	-	0	0.6	0.23
2017.4.4.1	213	Modern jaw	Recent	Carcharias taurus	5.44	4.57	1.19	2.35	4.14	0.57	0	-	-	-	0	1.09	0.2
2017.4.4.1	214	Modern jaw	Recent	Carcharias taurus	8.11	7.48	1.08	2.59	5.63	0.46	0	2.53	1.65	0.65	1	1.88	0.23
2017.4.4.1	215	Modern jaw	Recent	Carcharias taurus	11.12	10.93	1.02	3.45	7.07	0.49	0	2.93	2.07	0.71	1	2.59	0.23
2017.4.4.1	216	Modern jaw	Recent	Carcharias taurus	13.99	13.42	1.04	4.4	8.53	0.52	0	-	-	-	1	2.61	0.19
2017.4.4.1	217	Modern jaw	Recent	Carcharias taurus	14.34	14.01	1.02	3.98	9.08	0.44	0	3.69	2.32	0.63	1	2.58	0.18
2017.4.4.1	218	Modern jaw	Recent	Carcharias taurus	15.51	15.3	1.01	4.37	9.38	0.47	0	2.85	2.39	0.84	1	2.83	0.18
2017.4.4.1	219	Modern jaw	Recent	Carcharias taurus	13.38	12.62	1.06	3.69	6.97	0.53	0	3.02	1.94	0.64	1	2.46	0.18
2017.4.4.1	220	Modern jaw	Recent	Carcharias taurus	6.12	6.12	1	1.58	2.59	0.61	0	2.24	1.65	0.74	1	1.53	0.25
2017.4.4.1	221	Modern jaw	Recent	Carcharias taurus	18.44	18.44	1	4.39	8.15	0.54	0	4.66	2.83	0.61	2	3.04	0.16
2017.4.4.1	222	Modern jaw	Recent	Carcharias taurus	20.91	20.91	1	4.43	8.18	0.54	0	4.88	2.8	0.57	2	3.63	0.17
2017.4.4.1	223	Modern jaw	Recent	Carcharias taurus	18.72	18.72	1	3.56	6.21	0.57	0	4.69	2.53	0.54	2	1.96	0.1
2017.4.4.1	224	Modern jaw	Recent	Carcharias taurus	18.86	18.86	1	3.41	6.34	0.54	0	4.89	2.74	0.56	2	2.51	0.13
2017.4.4.1	225	Modern jaw	Recent	Carcharias taurus	20.57	20.57	1	4.47	8.16	0.55	0	4.73	2.87	0.61	2	2.9	0.14
2017.4.4.1	226	Modern jaw	Recent	Carcharias taurus	17.96	17.96	1	4.14	8.28	0.5	0	4.5	2.72	0.6	2	2.6	0.14
2017.4.4.1	227	Modern jaw	Recent	Carcharias taurus	5.41	5.41	1	1.53	2.57	0.6	0	1.29	0.6	0.47	1	0.49	0.09
2017.4.4.1	228	Modern jaw	Recent	Carcharias taurus	13.8	13.33	1.04	3.51	7.79	0.45	0	8.09	6.85	0.85	1	2.46	0.18
2017.4.4.1	229	Modern jaw	Recent	Carcharias taurus	17.91	17.34	1.03	4.28	8.17	0.52	0	-	-	-	1	2.85	0.16
2017.4.4.1	230	Modern jaw	Recent	Carcharias taurus	13.52	13.26	1.02	3.85	8.93	0.43	0	3.66	2.17	0.59	1	2.5	0.18
2017.4.4.1	231	Modern jaw	Recent	Carcharias taurus	11.37	11.37	1	3.79	7.84	0.48	0	3.12	2.04	0.65	1	2.77	0.24
2017.4.4.1	232	Modern jaw	Recent	Carcharias taurus	8.14	7.96	1.02	3.12	7.11	0.44	0	7.98	7.1	0.89	1	2.13	0.26
2017.4.4.1	233	Modern jaw	Recent	Carcharias taurus	7.85	7.47	1.05	2.66	5.98	0.44	0	2.55	1.52	0.6	1	2.07	0.26
2017.4.4.1	234	Modern jaw	Recent	Carcharias taurus	6.2	5.84	1.06	2.57	4.96	0.52	0	-	-	-	1	1.57	0.25
2017.4.4.1	235	Modern jaw	Recent	Carcharias taurus	2.64	2.34	1.13	2.03	4.84	0.42	0	1.79	1.24	0.69	0	0.86	0.33
2017.4.4.1	236	Modern jaw	Recent	Carcharias taurus	1.5	1.5	1	2.29	4.92	0.47	0	1.73	1.19	0.69	0	0	0
2017.4.4.1	237	Modern jaw	Recent	Carcharias taurus	1.32	1.32	1	3.09	4.55	0.68	0	1.49	1.32	0.89	0	0	0
2017.4.4.1	238	Modern jaw	Recent	Carcharias taurus	1.38	1.38	1	2.54	3.8	0.67	0	-	1.34	-	0	0	0
2017.4.4.1	239	Modern jaw	Recent	Carcharias taurus	1.34	1.34	1	3.3	4.11	0.8	0	-	-	-	0	0	0
2017.4.4.1	240	Modern jaw	Recent	Carcharias taurus	1.1	1.1	1	2.88	3.72	0.77	0	-	-	-	0	0	0
2017.4.4.1	241	Modern jaw	Recent	Carcharias taurus	0.93	0.93	1	2.97	2.97	1	0	-	-	-	0	0	0
2017.4.4.1	242	Modern jaw	Recent	Carcharias taurus	1.08	1.08	1	2.66	2.66	1	0	-	-	-	0	0	0
2017.4.4.1	243	Modern jaw	Recent	Carcharias taurus	1.06	1.06	1	2.24	2.24	1	0	-	-	-	0	0	0
2017.4.4.1	244	Modern jaw	Recent	Carcharias taurus	0.95	0.95	1	1.32	1.32	1	0	0.86	0.86	1	0	0	0
2017.4.4.1	245	Modern jaw	Recent	Carcharias taurus	0.77	0.77	1	1.63	1.63	1	0	-	-	-	0	0	0
2017.4.4.1	246	Modern jaw	Recent	Carcharias taurus	1.02	1.02	1	1.89	1.89	1	0	-	-	-	0	0	0
2017.4.4.1	247	Modern jaw	Recent	Carcharias taurus	1.19	1.19	1	3.15	3.15	1	0	-	-	-	0	0	0
2017.4.4.1	248	Modern jaw	Recent	Carcharias taurus	1.56	1.24	1.26	1.88	3.21	0.59	0	-	-	-	0	0	0
2017.4.4.1	249	Modern jaw	Recent	Carcharias taurus	2.14	1.88	1.14	1.91	3.92	0.49	0	1.5	1.18	0.79	0	0.59	0.28
2017.4.4.1	250	Modern jaw	Recent	Carcharias taurus	2.28	2.09	1.09	1.36	3.37	0.4	0	-	-	-	0	1.32	0.58
2017.4.4.1	251	Modern jaw	Recent	Carcharias taurus	6.2	6.04	1.03	2.45	3.67	0.67	0	-	-	-	1	2.01	0.32
2017.4.4.1	252	Modern jaw	Recent	Carcharias taurus	10.06	9.78	1.03	3.37	5.98	0.56	0	-	-	-	1	2.48	0.25
2017.4.4.1	253	Modern jaw	Recent	Carcharias taurus	12.09	12.09	1	3.18	7.05	0.45	0	3.28	1.94	0.59	1	1.76	0.15
2017.4.4.1	254	Modern jaw	Recent	Carcharias taurus	12.55	12.55	1	3.43	7.83	0.44	0	2.97	2.02	0.68	1	2.18	0.17
2017.4.4.1	255	Modern jaw	Recent	Carcharias taurus	13.43	13.43	1	3.48	7.22	0.48	0	3.05	1.9	0.62	1	2.76	0.21
2017.4.4.1	256	Modern jaw	Recent	Carcharias taurus	19.6	19.6	1	4.51	8.84	0.51	0	4.63	2.74	0.59	1	3.04	0.16
2017.4.4.1	257	Modern jaw	Recent	Carcharias taurus	24.64	24.64	1	5.14	8.74	0.59	0	-	-	-	1	3.78	0.15
2017.4.4.1	258	Modern jaw	Recent	Carcharias taurus	23.09	23.09	1	4.59	7.36	0.62	0	5.78	3.65	0.63	2	3.61	0.16
2017.4.4.1	259	Modern jaw	Recent	Carcharias taurus	10.78	10.78	1	1.79	2.87	0.62	0	2.72	1.67	0.61	1	1.89	0.18
2017.4.4.1	260	Modern jaw	Recent	Carcharias taurus	20.42	20.42	1	4.38	8.65	0.51	0	-	-	-	1	3.7	0.18
2017.4.4.1	261	Modern jaw	Recent	Carcharias taurus	13.28	13.28	1	3.57	6.77	0.53	0	3.37	1.99	0.59	1	2.73	0.21
2017.4.4.1	262	Modern jaw	Recent	Carcharias taurus	12.49	12.49	1	3.38	6.95	0.49	0	3.14	1.85	0.59	1	2.06	0.16
2017.4.4.1	263	Modern jaw	Recent	Carcharias taurus	12.32	12.32	1	3.34	7.21	0.46	0	3.13	1.93	0.62	1	1.8	0.15
2017.4.4.1	264	Modern jaw	Recent	Carcharias taurus	5.27	5.27	1	3.3	6.31	0.52	0	2.92	1.68	0.58	1	1.95	0.37
2017.4.4.1	265	Modern jaw	Recent	Carcharias taurus	8.4	8.4	1	3.06	5.25	0.58	0	2.16	1.42	0.66	1	2.11	0.25
2017.4.4.1	266	Modern jaw	Recent	Carcharias taurus	4.87	4.87	1	2.02	3.4	0.59	0	1.72	1.34	0.78	1	1.12	0.23
2017.4.4.1	267	Modern jaw	Recent	Carcharias taurus	2.74	2.28	1.2	1.59	2.56	0.62	0	-	-	-	0	1.02	0.37
2017.4.4.1	268	Modern jaw	Recent	Carcharias taurus	1.79	1.52	1.18	1.41	2.21	0.64	0	-	-	-	0	0.56	0.31
2017.4.4.1	269	Modern jaw	Recent	Carcharias taurus	1.73	1.53	1.13	1.6	2.39	0.67	0	-	-	-	0	0	0
2017.4.4.1	270	Modern jaw	Recent	Carcharias taurus	1.25	1.25	1	3.07	3.07	1	0	-	-	-	0	0	0
2017.4.4.1	271	Modern jaw	Recent	Carcharias taurus	1.16	1.16	1	2.63	2.63	1	0	-	-	-	0	0	0
2017.4.4.1	272	Modern jaw	Recent	Carcharias taurus	0.88	0.88	1	2.46	2.46	1	0	-	-	-	0	0	0
2017.4.4.1	273	Modern jaw	Recent	Carcharias taurus	0.73	0.73	1	1.81	1.81	1	0	-	-	-	0	0	0
2017.4.4.1	274	Modern jaw	Recent	Carcharias taurus	0.65	0.65	1	1.4	1.4	1	0	-	-	-	0	0	0
1939.1.15.1	275	Modern jaw	Recent	Isurus oxyrinchus	1.21	1.21	1	1.7	2.36	0.72	0	1.1	0.88	0.8	0	0	0
1939.1.15.1	276	Modern jaw	Recent	Isurus oxyrinchus	2.52	2.25	1.12	1.28	3.88	0.33	0	1.3	0.89	0.68	1	0	0
1939.1.15.1	277	Modern jaw	Recent	Isurus oxyrinchus	3.73	3.47	1.07	1.22	4.53	0.27	0	1.46	0.91	0.62	1	0	0
1939.1.15.1	278	Modern jaw	Recent	Isurus oxyrinchus	6.88	6.71	1.03	2.47	9.03	0.27	0	3.12	2.72	0.87	1	0	0
1939.1.15.1	279	Modern jaw	Recent	Isurus oxyrinchus	9.37	8.9	1.05	3.59	10.29	0.35	0	3.13	1.56	0.5	1	0	0
1939.1.15.1	280	Modern jaw	Recent	Isurus oxyrinchus	10.04	9.94	1.01	3.87	11.88	0.33	0	2.64	2.12	0.8	1	0	0
1939.1.15.1	281	Modern jaw	Recent	Isurus oxyrinchus	11.28	11.18	1.01	3.84	12.21	0.31	0	2.77	1.97	0.71	1	0	0
1939.1.15.1	282	Modern jaw	Recent	Isurus oxyrinchus	12.36	11.85	1.04	4.11	8.57	0.48	0	4.69	3	0.64	2	0	0
1939.1.15.1	283	Modern jaw	Recent	Isurus oxyrinchus	17.97	17.97	1	3.59	6.41	0.56	0	5.63	2.75	0.49	2	0	0
1939.1.15.1	284	Modern jaw	Recent	Isurus oxyrinchus	18.93	18.25	1.04	4.22	9.66	0.44	0	5.6	2.63	0.47	2	0	0
1939.1.15.1	285	Modern jaw	Recent	Isurus oxyrinchus	12.49	12.21	1.02	3.57	9.68	0.37	0	3.75	2.16	0.58	1	0	0
1939.1.15.1	286	Modern jaw	Recent	Isurus oxyrinchus	10.5	10.5	1	3.64	10.32	0.35	0	3.55	2.12	0.6	1	0	0
1939.1.15.1	287	Modern jaw	Recent	Isurus oxyrinchus	10.25	10.06	1.02	3.32	10.46	0.32	0	2.89	1.52	0.53	1	0	0
1939.1.15.1	288	Modern jaw	Recent	Isurus oxyrinchus	9.09	9.05	1	3.33	7.93	0.42	0	2.4	1.48	0.62	1	0	0
1939.1.15.1	289	Modern jaw	Recent	Isurus oxyrinchus	7.1	6.55	1.08	3.04	5.68	0.54	0	2.52	1.47	0.58	1	0.95	0.13
1939.1.15.1	290	Modern jaw	Recent	Isurus oxyrinchus	5.32	5.24	1.02	2.49	5.06	0.49	0	1.87	1.15	0.61	1	0.83	0.16
1939.1.15.1	291	Modern jaw	Recent	Isurus oxyrinchus	1.9	1.9	1	2.46	4.1	0.6	0	1.95	1.14	0.58	0	0	0
1939.1.15.1	292	Modern jaw	Recent	Isurus oxyrinchus	1.85	1.85	1	2.26	3.28	0.69	0	1.34	0.89	0.66	0	0	0
1939.1.15.1	293	Modern jaw	Recent	Isurus oxyrinchus	1.92	1.92	1	1.48	3.51	0.42	0	0.9	0.44	0.49	1	0	0
1939.1.15.1	294	Modern jaw	Recent	Isurus oxyrinchus	2.72	2.59	1.05	1.45	3.73	0.39	0	1.19	1.03	0.87	1	0	0
1939.1.15.1	295	Modern jaw	Recent	Isurus oxyrinchus	3.79	3.4	1.11	1.7	4.36	0.39	0	1.52	0.92	0.61	1	0	0
1939.1.15.1	296	Modern jaw	Recent	Isurus oxyrinchus	4.94	4.54	1.09	2.1	5.29	0.4	0	1.78	1.17	0.66	1	0	0
1939.1.15.1	297	Modern jaw	Recent	Isurus oxyrinchus	6.87	6.43	1.07	2.95	6.34	0.47	0	2.51	1.63	0.65	1	0.87	0.13
1939.1.15.1	298	Modern jaw	Recent	Isurus oxyrinchus	8.84	8.25	1.07	3.67	6.35	0.58	0	-	-	-	1	0.84	0.1
1939.1.15.1	299	Modern jaw	Recent	Isurus oxyrinchus	10.17	9.69	1.05	4.06	8.11	0.5	0	7.67	6.72	0.88	1	0.98	0.1
1939.1.15.1	300	Modern jaw	Recent	Isurus oxyrinchus	12.06	11.45	1.05	4.23	9.06	0.47	0	3.12	1.87	0.6	0	0.63	0.05
1939.1.15.1	301	Modern jaw	Recent	Isurus oxyrinchus	11.71	10.96	1.07	4.68	9.95	0.47	0	3.85	1.89	0.49	0	1.04	0.09
1939.1.15.1	302	Modern jaw	Recent	Isurus oxyrinchus	7.17	6.83	1.05	3.11	7.63	0.41	0	1.88	1.45	0.77	0	0	0
1939.1.15.1	303	Modern jaw	Recent	Isurus oxyrinchus	16.67	16.22	1.03	4.27	9.55	0.45	0	3.69	2.38	0.64	2	0	0
1939.1.15.1	304	Modern jaw	Recent	Isurus oxyrinchus	18.24	17.33	1.05	4.52	8.19	0.55	0	4.25	2.19	0.52	2	0	0
1939.1.15.1	305	Modern jaw	Recent	Isurus oxyrinchus	17.97	16.9	1.06	4.18	7.54	0.55	0	3.58	2.27	0.63	2	0	0
1939.1.15.1	306	Modern jaw	Recent	Isurus oxyrinchus	16.79	16.18	1.04	4.7	9.54	0.49	0	3.43	2.01	0.59	2	0	0
1939.1.15.1	307	Modern jaw	Recent	Isurus oxyrinchus	6.75	6.75	1	2.95	7.57	0.39	0	2.1	1.29	0.61	2	0	0
1939.1.15.1	308	Modern jaw	Recent	Isurus oxyrinchus	11.72	10.83	1.08	4.28	11.29	0.38	0	3.07	1.76	0.57	0	0	0
1939.1.15.1	309	Modern jaw	Recent	Isurus oxyrinchus	12.39	11.8	1.05	4.76	8.62	0.55	0	3.24	1.8	0.56	0	0.59	0.05
1939.1.15.1	310	Modern jaw	Recent	Isurus oxyrinchus	12.06	11.77	1.02	5.09	10.32	0.49	0	2.69	1.86	0.69	1	0.9	0.07
1939.1.15.1	311	Modern jaw	Recent	Isurus oxyrinchus	9.45	9.17	1.03	4.06	8.15	0.5	0	2.77	1.72	0.62	1	0	0
1939.1.15.1	312	Modern jaw	Recent	Isurus oxyrinchus	9.12	8.84	1.03	3.92	6.69	0.59	0	2.08	1.44	0.69	1	0	0
1939.1.15.1	313	Modern jaw	Recent	Isurus oxyrinchus	6.88	6.27	1.1	2.94	5.47	0.54	0	1.76	1.23	0.7	1	0	0
1939.1.15.1	314	Modern jaw	Recent	Isurus oxyrinchus	5.03	4.75	1.06	2.3	5.36	0.43	0	1.94	1.21	0.62	1	0	0
1939.1.15.1	315	Modern jaw	Recent	Isurus oxyrinchus	3.22	3.22	1	2	4.39	0.46	0	1.38	0.87	0.63	1	0	0
1939.1.15.1	316	Modern jaw	Recent	Isurus oxyrinchus	2.51	2.51	1	1.39	3.42	0.41	0	1.6	0.78	0.49	1	0	0
1939.1.15.1	317	Modern jaw	Recent	Isurus oxyrinchus	1.72	1.72	1	1.29	3.18	0.41	0	0.84	0.69	0.82	0	0	0
1939.1.15.1	318	Modern jaw	Recent	Isurus oxyrinchus	2.63	2.63	1	1.54	3.84	0.4	0	-	1.01	-	1	0	0
2005.11.21.2	319	Modern jaw	Recent	Carcharodon carcharias	4.31	4.31	1	2.71	6.75	0.4	0	1.82	1.16	0.64	1	0	0
2005.11.21.2	320	Modern jaw	Recent	Carcharodon carcharias	6.94	6.94	1	3.72	9.42	0.39	2	2.3	1.61	0.7	1	0	0
2005.11.21.2	321	Modern jaw	Recent	Carcharodon carcharias	10.13	10.13	1	4.71	13.48	0.35	2	3.34	2.01	0.6	1	0	0
2005.11.21.2	322	Modern jaw	Recent	Carcharodon carcharias	12.68	12.68	1	5.89	13.21	0.45	2	3.42	2.4	0.7	1	0	0
2005.11.21.2	323	Modern jaw	Recent	Carcharodon carcharias	14.65	14.65	1	7.03	15.16	0.46	2	4.34	2.65	0.61	1	0	0
2005.11.21.2	324	Modern jaw	Recent	Carcharodon carcharias	21.73	21.73	1	7.27	16.34	0.44	2	4.58	2.74	0.6	1	0	0
2005.11.21.2	325	Modern jaw	Recent	Carcharodon carcharias	15.5	15.5	1	6.58	15.99	0.41	2	-	2.8	-	1	0	0
2005.11.21.2	326	Modern jaw	Recent	Carcharodon carcharias	20.94	20.94	1	7.95	17.62	0.45	2	4.41	3.02	0.68	1	0	0
2005.11.21.2	327	Modern jaw	Recent	Carcharodon carcharias	18.37	18.37	1	7.06	15.55	0.45	2	5.2	3.53	0.68	1	0	0
2005.11.21.2	328	Modern jaw	Recent	Carcharodon carcharias	20.03	20.03	1	8.2	15.48	0.53	2	5.37	3.7	0.69	1	0	0
2005.11.21.2	329	Modern jaw	Recent	Carcharodon carcharias	21.29	21.29	1	8.54	17.44	0.49	2	-	-	-	1	0	0
2005.11.21.2	330	Modern jaw	Recent	Carcharodon carcharias	15.85	15.85	1	6.77	15.13	0.45	2	4	2.64	0.66	1	0	0
2005.11.21.2	331	Modern jaw	Recent	Carcharodon carcharias	15.55	15.55	1	7.29	16.65	0.44	2	-	2.51	-	1	0	0
2005.11.21.2	332	Modern jaw	Recent	Carcharodon carcharias	15.03	15.03	1	7.46	15.75	0.47	2	4.22	2.13	0.5	1	0	0
2005.11.21.2	333	Modern jaw	Recent	Carcharodon carcharias	12.21	12.21	1	6.02	13.8	0.44	2	3.72	2.23	0.6	1	0	0
2005.11.21.2	334	Modern jaw	Recent	Carcharodon carcharias	9.63	9.63	1	4.76	11.71	0.41	2	2.94	1.88	0.64	1	0	0
2005.11.21.2	335	Modern jaw	Recent	Carcharodon carcharias	4.34	4.34	1	3.08	7.66	0.4	0	1.93	-	-	1	0	0
2005.11.21.2	336	Modern jaw	Recent	Carcharodon carcharias	2.45	2.45	1	2.55	4.87	0.52	0	-	-	-	0	0	0
2005.11.21.2	337	Modern jaw	Recent	Carcharodon carcharias	5.08	4.88	1.04	2.9	6.95	0.42	2	1.54	1.32	0.86	0	0	0
2005.11.21.2	338	Modern jaw	Recent	Carcharodon carcharias	11.26	10.57	1.07	6.38	15.19	0.42	2	2.75	1.74	0.63	0	0	0
2005.11.21.2	339	Modern jaw	Recent	Carcharodon carcharias	16.19	14.76	1.1	8.8	18.14	0.49	2	3.27	2.1	0.64	2	0	0
2005.11.21.2	340	Modern jaw	Recent	Carcharodon carcharias	19.95	19.36	1.03	9.78	21.13	0.46	2	3.18	2.4	0.75	1	0	0
2005.11.21.2	341	Modern jaw	Recent	Carcharodon carcharias	21.01	20.68	1.02	12.42	17.59	0.71	2	3.97	2.55	0.64	2	0	0
2005.11.21.2	342	Modern jaw	Recent	Carcharodon carcharias	17.84	17.84	1	9.93	19.61	0.51	2	3.79	2.45	0.65	0	0	0
2005.11.21.2	343	Modern jaw	Recent	Carcharodon carcharias	22.46	22.46	1	11.04	20.91	0.53	2	4.78	2.83	0.59	0	0	0
2005.11.21.2	344	Modern jaw	Recent	Carcharodon carcharias	16.95	16.95	1	9.5	18.33	0.52	2	3.49	2.27	0.65	2	0	0
2005.11.21.2	345	Modern jaw	Recent	Carcharodon carcharias	21.82	21.43	1.02	11.51	22.54	0.51	2	3.96	2.59	0.65	0	0	0
2005.11.21.2	346	Modern jaw	Recent	Carcharodon carcharias	19.46	19.05	1.02	10.44	22.62	0.46	2	3.73	2.44	0.65	0	0	0
2005.11.21.2	347	Modern jaw	Recent	Carcharodon carcharias	14.55	14.55	1	9.64	13.62	0.71	2	2.94	1.95	0.66	0	0	0
2005.11.21.2	348	Modern jaw	Recent	Carcharodon carcharias	9.92	9.92	1	6.79	14.94	0.45	2	-	-	-	0	0	0
2005.11.21.2	349	Modern jaw	Recent	Carcharodon carcharias	7.18	6.81	1.05	4.41	10.99	0.4	2	2.41	1.6	0.66	0	0	0
2005.11.21.2	350	Modern jaw	Recent	Carcharodon carcharias	4.98	4.98	1	2.58	7.89	0.33	2	2.1	1.16	0.55	1	0	0
2005.11.21.2	351	Modern jaw	Recent	Carcharodon carcharias	4.01	3.71	1.08	2.67	6.3	0.42	2	1.14	0.95	0.83	1	0	0
CD030	466	Modern jaw	Recent	Isurus oxyrinchus (juvenile)	1.61	1.56	1.03	1.18	2.35	0.5	0	-	-	-	0	0	0
CD030	467	Modern jaw	Recent	Isurus oxyrinchus (juvenile)	2.28	2.28	1	1.36	2.38	0.57	0	0.95	0.6	0.63	0	0	0
CD030	468	Modern jaw	Recent	Isurus oxyrinchus (juvenile)	4.58	4.46	1.03	1.79	4.73	0.38	0	1.34	0.8	0.6	1	0	0
CD030	469	Modern jaw	Recent	Isurus oxyrinchus (juvenile)	4.98	4.82	1.03	1.67	5.04	0.33	0	1.44	0.84	0.58	1	0	0
CD030	470	Modern jaw	Recent	Isurus oxyrinchus (juvenile)	5.23	5.02	1.04	1.87	5.43	0.34	0	1.31	0.93	0.71	1	0	0
CD030	471	Modern jaw	Recent	Isurus oxyrinchus (juvenile)	6.3	5.92	1.06	1.89	5.64	0.34	0	1.78	1.07	0.6	1	0	0
CD030	472	Modern jaw	Recent	Isurus oxyrinchus (juvenile)	6.29	5.95	1.06	1.81	4.59	0.39	0	1.88	1.11	0.59	2	0	0
CD030	473	Modern jaw	Recent	Isurus oxyrinchus (juvenile)	10.21	9.62	1.06	2	4.26	0.47	0	2.56	1.4	0.55	2	0	0
CD030	474	Modern jaw	Recent	Isurus oxyrinchus (juvenile)	9.44	9.35	1.01	1.67	3.11	0.54	0	2.48	1.55	0.63	2	0	0
CD030	475	Modern jaw	Recent	Isurus oxyrinchus (juvenile)	9.85	9.85	1	1.54	3.17	0.49	0	2.81	1.42	0.51	2	0	0
CD030	476	Modern jaw	Recent	Isurus oxyrinchus (juvenile)	10.4	10.03	1.04	1.92	4.47	0.43	0	2.74	1.39	0.51	2	0	0
CD030	477	Modern jaw	Recent	Isurus oxyrinchus (juvenile)	6.72	5.99	1.12	1.61	4.28	0.38	0	1.83	0.96	0.52	1	0	0
CD030	478	Modern jaw	Recent	Isurus oxyrinchus (juvenile)	6.18	6.07	1.02	1.87	5.59	0.33	0	1.5	0.99	0.66	1	0	0
CD030	479	Modern jaw	Recent	Isurus oxyrinchus (juvenile)	5.87	6.4	0.92	1.79	5.41	0.33	0	1.56	0.93	0.6	1	0	0
CD030	480	Modern jaw	Recent	Isurus oxyrinchus (juvenile)	4.92	4.79	1.03	1.69	5.33	0.32	0	1.21	0.83	0.69	1	0	0
CD030	481	Modern jaw	Recent	Isurus oxyrinchus (juvenile)	4.73	4.48	1.06	1.46	4.24	0.34	0	1.27	0.85	0.67	1	0	0
CD030	482	Modern jaw	Recent	Isurus oxyrinchus (juvenile)	3.9	3.85	1.01	1.28	3.36	0.38	0	1.15	0.78	0.68	1	0	0
CD030	483	Modern jaw	Recent	Isurus oxyrinchus (juvenile)	2.89	2.89	1	1.08	2.85	0.38	0	1.02	0.66	0.65	1	0	0
CD030	484	Modern jaw	Recent	Isurus oxyrinchus (juvenile)	2.01	2.01	1	0.84	2.34	0.36	0	0.78	0.56	0.72	1	0	0
CD030	485	Modern jaw	Recent	Isurus oxyrinchus (juvenile)	1.57	1.57	1	0.91	1.67	0.54	0	0.6	0.44	0.73	1	0	0
CD030	486	Modern jaw	Recent	Isurus oxyrinchus (juvenile)	1.03	1.03	1	0.76	1.28	0.59	0	0.61	0.44	0.72	0	0	0
CD030	487	Modern jaw	Recent	Isurus oxyrinchus (juvenile)	0.69	0.69	1	0.99	1.2	0.83	0	-	-	-	0	0	0
CD030	488	Modern jaw	Recent	Isurus oxyrinchus (juvenile)	0.78	0.65	1.2	0.71	1.7	0.42	0	0.26	0.13	0.5	1	0	0
CD030	489	Modern jaw	Recent	Isurus oxyrinchus (juvenile)	1.45	1.26	1.15	0.62	2.05	0.3	0	0.53	0.26	0.49	1	0	0
CD030	490	Modern jaw	Recent	Isurus oxyrinchus (juvenile)	1.62	1.56	1.04	0.76	2.47	0.31	0	0.51	0.25	0.49	1	0	0
CD030	491	Modern jaw	Recent	Isurus oxyrinchus (juvenile)	2.69	2.38	1.13	1.16	2.87	0.4	0	0.58	0.38	0.66	1	0	0
CD030	492	Modern jaw	Recent	Isurus oxyrinchus (juvenile)	3.55	3.42	1.04	1.35	3.68	0.37	0	0.72	0.52	0.72	1	0	0
CD030	493	Modern jaw	Recent	Isurus oxyrinchus (juvenile)	4.66	4.48	1.04	1.54	4.19	0.37	0	1.12	0.6	0.54	1	0	0
CD030	494	Modern jaw	Recent	Isurus oxyrinchus (juvenile)	5.48	5.15	1.06	1.94	4.78	0.41	0	1.27	0.65	0.51	1	0	0
CD030	495	Modern jaw	Recent	Isurus oxyrinchus (juvenile)	5.91	5.85	1.01	2.08	4.62	0.45	0	1.3	0.86	0.66	1	0	0
CD030	496	Modern jaw	Recent	Isurus oxyrinchus (juvenile)	6.31	5.86	1.08	1.54	3.77	0.41	0	1.65	0.82	0.5	2	0	0
CD030	497	Modern jaw	Recent	Isurus oxyrinchus (juvenile)	9.82	9.48	1.04	1.93	3.69	0.52	0	2.19	1.17	0.53	2	0	0
CD030	498	Modern jaw	Recent	Isurus oxyrinchus (juvenile)	9.39	9.22	1.02	1.35	2.75	0.49	0	2.42	1.06	0.44	2	0	0
CD030	499	Modern jaw	Recent	Isurus oxyrinchus (juvenile)	8.91	8.91	1	1.39	2.94	0.47	0	2.19	1	0.46	2	0	0
CD030	500	Modern jaw	Recent	Isurus oxyrinchus (juvenile)	10.01	9.44	1.06	1.87	4.14	0.45	0	2.07	1.04	0.5	2	0	0
CD030	501	Modern jaw	Recent	Isurus oxyrinchus (juvenile)	6.41	6.02	1.06	1.5	4.04	0.37	0	1.59	0.86	0.54	1	0	0
CD030	502	Modern jaw	Recent	Isurus oxyrinchus (juvenile)	6.03	5.89	1.02	1.66	5.53	0.3	0	1.41	0.84	0.6	1	0	0
CD030	503	Modern jaw	Recent	Isurus oxyrinchus (juvenile)	5.51	5.28	1.04	1.58	4.89	0.32	0	1.28	0.75	0.59	1	0	0
CD030	504	Modern jaw	Recent	Isurus oxyrinchus (juvenile)	4.74	4.66	1.02	1.41	5.03	0.28	0	1.25	0.67	0.54	1	0	0
CD030	505	Modern jaw	Recent	Isurus oxyrinchus (juvenile)	4.11	3.93	1.05	1.18	3.7	0.32	0	1.07	0.66	0.62	1	0	0
CD030	506	Modern jaw	Recent	Isurus oxyrinchus (juvenile)	3.69	3.52	1.05	1.03	3.15	0.33	0	0.84	0.48	0.57	1	0	0
CD030	507	Modern jaw	Recent	Isurus oxyrinchus (juvenile)	2.77	2.57	1.08	0.89	2.63	0.34	0	0.8	0.41	0.51	1	0	0
CD030	508	Modern jaw	Recent	Isurus oxyrinchus (juvenile)	1.76	1.7	1.04	0.64	2.1	0.3	0	0.59	0.32	0.54	1	0	0
CD030	509	Modern jaw	Recent	Isurus oxyrinchus (juvenile)	1.38	1.27	1.09	0.61	1.55	0.39	0	0.47	0.26	0.55	1	0	0
CD030	510	Modern jaw	Recent	Isurus oxyrinchus (juvenile)	1	0.81	1.23	0.72	1.26	0.57	0	0.44	0.29	0.66	1	0	0
CD030	511	Modern jaw	Recent	Isurus oxyrinchus (juvenile)	0.58	0.58	1	0.51	0.95	0.54	0	0.3	0.27	0.9	1	0	0
CD036	512	Modern jaw	Recent	Carcharias taurus (juvenile)	0.28	0.28	1	0.5	0.5	1	0	-	-	-	0	0	0
CD036	513	Modern jaw	Recent	Carcharias taurus (juvenile)	0.39	0.39	1	0.81	0.81	1	0	-	-	-	0	0	0
CD036	514	Modern jaw	Recent	Carcharias taurus (juvenile)	0.67	0.67	1	1.08	1.08	1	0	-	-	-	0	0	0
CD036	515	Modern jaw	Recent	Carcharias taurus (juvenile)	0.65	0.65	1	1.05	1.05	1	0	-	-	-	0	0	0
CD036	516	Modern jaw	Recent	Carcharias taurus (juvenile)	0.81	0.81	1	1.26	1.26	1	0	-	-	-	0	0	0
CD036	517	Modern jaw	Recent	Carcharias taurus (juvenile)	0.86	0.86	1	0.84	1.47	0.57	0	-	-	-	0	0	0
CD036	518	Modern jaw	Recent	Carcharias taurus (juvenile)	1.24	1.04	1.19	0.88	1.76	0.5	0	-	-	-	0	0	0
CD036	519	Modern jaw	Recent	Carcharias taurus (juvenile)	1.11	0.97	1.14	0.84	1.65	0.51	0	0.69	0.55	0.8	0	0.45	0.41
CD036	520	Modern jaw	Recent	Carcharias taurus (juvenile)	1.09	0.98	1.11	0.45	1.87	0.24	0	0.81	0.54	0.67	0	0	0
CD036	521	Modern jaw	Recent	Carcharias taurus (juvenile)	2.48	2.21	1.12	0.89	1.68	0.53	0	0.79	0.44	0.56	0	0.39	0.16
CD036	522	Modern jaw	Recent	Carcharias taurus (juvenile)	2.32	1.99	1.17	1.06	2.85	0.37	0	0.78	0.63	0.81	2	0.57	0.25
CD036	523	Modern jaw	Recent	Carcharias taurus (juvenile)	3.94	3.71	1.06	1.42	2.8	0.51	0	0.98	0.59	0.6	2	0.5	0.13
CD036	524	Modern jaw	Recent	Carcharias taurus (juvenile)	4.77	4.65	1.03	1.66	3	0.55	0	1.22	0.69	0.57	0	0.85	0.18
CD036	525	Modern jaw	Recent	Carcharias taurus (juvenile)	5.54	5.39	1.03	1.83	3.65	0.5	0	1.34	0.75	0.56	2	0.64	0.12
CD036	526	Modern jaw	Recent	Carcharias taurus (juvenile)	5.71	5.59	1.02	1.8	3.42	0.53	0	1.43	0.77	0.54	2	0.58	0.1
CD036	527	Modern jaw	Recent	Carcharias taurus (juvenile)	7.08	7.08	1	1.64	2.93	0.56	0	1.74	0.95	0.55	2	0.97	0.14
CD036	528	Modern jaw	Recent	Carcharias taurus (juvenile)	8.22	8.22	1	1.91	3.12	0.61	0	1.67	0.92	0.55	2	0.79	0.1
CD036	529	Modern jaw	Recent	Carcharias taurus (juvenile)	7.09	6.93	1.02	1.34	1.97	0.68	0	1.72	0.77	0.45	2	0.45	0.06
CD036	530	Modern jaw	Recent	Carcharias taurus (juvenile)	7.36	7.36	1	1.42	1.99	0.71	0	1.9	0.89	0.47	2	0.72	0.1
CD036	531	Modern jaw	Recent	Carcharias taurus (juvenile)	2.52	2.39	1.05	0.7	1.35	0.52	0	0.88	0.54	0.61	1	0	0
CD036	532	Modern jaw	Recent	Carcharias taurus (juvenile)	5.46	5.33	1.02	1.51	3	0.5	0	1.25	0.68	0.54	0	0.95	0.17
CD036	533	Modern jaw	Recent	Carcharias taurus (juvenile)	6.07	5.88	1.03	1.73	3.55	0.49	0	1.46	0.86	0.59	0	0.81	0.13
CD036	534	Modern jaw	Recent	Carcharias taurus (juvenile)	5.8	5.72	1.01	1.72	3.69	0.47	0	1.41	0.9	0.64	0	0.78	0.13
CD036	535	Modern jaw	Recent	Carcharias taurus (juvenile)	3.56	3.31	1.08	1.6	2.78	0.58	0	1.07	0.69	0.64	0	0.48	0.13
CD036	536	Modern jaw	Recent	Carcharias taurus (juvenile)	1.01	0.91	1.11	0.76	2.1	0.36	0	0.85	0.54	0.64	0	0	0
CD036	537	Modern jaw	Recent	Carcharias taurus (juvenile)	0.87	0.87	1	1.59	1.59	1	0	-	-	-	0	0	0
CD036	538	Modern jaw	Recent	Carcharias taurus (juvenile)	0.64	0.64	1	1.55	1.55	1	0	-	-	-	0	0	0
CD036	539	Modern jaw	Recent	Carcharias taurus (juvenile)	0.72	0.72	1	1.43	1.43	1	0	-	-	-	0	0	0
CD036	540	Modern jaw	Recent	Carcharias taurus (juvenile)	0.67	0.67	1	1.31	1.31	1	0	-	-	-	0	0	0
CD036	541	Modern jaw	Recent	Carcharias taurus (juvenile)	0.59	0.59	1	1.22	1.22	1	0	-	-	-	0	0	0
CD036	542	Modern jaw	Recent	Carcharias taurus (juvenile)	0.43	0.43	1	1.04	1.04	1	0	-	-	-	0	0	0
CD036	543	Modern jaw	Recent	Carcharias taurus (juvenile)	0.58	0.58	1	0.98	0.98	1	0	-	-	-	0	0	0
CD036	544	Modern jaw	Recent	Carcharias taurus (juvenile)	0.46	0.46	1	0.6	0.6	1	0	-	-	-	0	0	0
CD036	545	Modern jaw	Recent	Carcharias taurus (juvenile)	0.37	0.37	1	0.64	0.64	1	0	-	-	-	0	0	0
CD036	546	Modern jaw	Recent	Carcharias taurus (juvenile)	0.38	0.38	1	0.59	0.59	1	0	-	-	-	0	0	0
CD036	547	Modern jaw	Recent	Carcharias taurus (juvenile)	0.45	0.45	1	0.71	0.71	1	0	-	-	-	0	0	0
CD036	548	Modern jaw	Recent	Carcharias taurus (juvenile)	0.55	0.55	1	0.78	0.78	1	0	-	-	-	0	0	0
CD036	549	Modern jaw	Recent	Carcharias taurus (juvenile)	0.6	0.6	1	1.09	1.09	1	0	-	-	-	0	0	0
CD036	550	Modern jaw	Recent	Carcharias taurus (juvenile)	0.74	0.74	1	1	1.49	0.67	0	-	-	-	0	0	0
CD036	551	Modern jaw	Recent	Carcharias taurus (juvenile)	0.72	0.72	1	1.24	1.88	0.66	0	-	-	-	0	0	0
CD036	552	Modern jaw	Recent	Carcharias taurus (juvenile)	1.07	1.07	1	0.65	2.18	0.3	0	0.78	0.47	0.6	0	0	0
CD036	553	Modern jaw	Recent	Carcharias taurus (juvenile)	2.41	2.26	1.07	0.89	2.04	0.44	0	0.98	0.45	0.46	0	0.38	0.16
CD036	554	Modern jaw	Recent	Carcharias taurus (juvenile)	3.2	3.05	1.05	1.18	3.32	0.36	0	0.97	0.62	0.64	0	0.37	0.12
CD036	555	Modern jaw	Recent	Carcharias taurus (juvenile)	5.16	5.16	1	1.22	2.8	0.44	0	1.32	0.67	0.51	1	0.57	0.11
CD036	556	Modern jaw	Recent	Carcharias taurus (juvenile)	5.47	5.47	1	1.19	2.49	0.48	0	1.29	0.66	0.51	1	0.73	0.13
CD036	557	Modern jaw	Recent	Carcharias taurus (juvenile)	8.01	7.86	1.02	1.63	2.72	0.6	0	1.72	0.9	0.52	2	1.25	0.16
CD036	558	Modern jaw	Recent	Carcharias taurus (juvenile)	10.42	10.42	1	1.84	2.86	0.64	0	2.17	1.14	0.53	2	1.38	0.13
CD036	559	Modern jaw	Recent	Carcharias taurus (juvenile)	10.71	10.71	1	1.72	2.62	0.66	0	2.53	1.27	0.5	2	1.63	0.15
CD036	560	Modern jaw	Recent	Carcharias taurus (juvenile)	4.97	4.97	1	0.78	1.22	0.64	0	1.29	0.63	0.49	1	0	0
CD036	561	Modern jaw	Recent	Carcharias taurus (juvenile)	5.49	5.49	1	0.75	1.15	0.65	0	1.2	0.7	0.58	1	0.36	0.07
CD036	562	Modern jaw	Recent	Carcharias taurus (juvenile)	10.21	10.21	1	1.78	2.51	0.71	0	2.45	1.1	0.45	2	1.08	0.11
CD036	563	Modern jaw	Recent	Carcharias taurus (juvenile)	10.13	10.13	1	1.84	2.88	0.64	0	2.19	0.98	0.45	2	1.61	0.16
CD036	564	Modern jaw	Recent	Carcharias taurus (juvenile)	8.2	8.2	1	1.59	2.91	0.55	0	1.82	0.83	0.46	2	1.21	0.15
CD036	565	Modern jaw	Recent	Carcharias taurus (juvenile)	4.48	4.4	1.02	1.15	2.83	0.41	0	1.23	0.68	0.55	1	0.74	0.17
CD036	566	Modern jaw	Recent	Carcharias taurus (juvenile)	3.63	3.63	1	1.09	2.99	0.36	0	1.08	0.56	0.52	0	0	0
CD036	567	Modern jaw	Recent	Carcharias taurus (juvenile)	2.38	2.38	1	0.91	2.74	0.33	0	0.9	0.46	0.51	0	0	0
CD036	568	Modern jaw	Recent	Carcharias taurus (juvenile)	1.22	1.16	1.05	0.72	2.04	0.35	0	0.51	0.45	0.88	0	0	0
CD036	569	Modern jaw	Recent	Carcharias taurus (juvenile)	0.71	0.71	1	1.02	1.88	0.54	0	0.57	0.36	0.63	0	0	0
CD036	570	Modern jaw	Recent	Carcharias taurus (juvenile)	0.43	0.43	1	0.94	1.55	0.61	0	-	-	-	0	0	0
CD036	571	Modern jaw	Recent	Carcharias taurus (juvenile)	0.44	0.44	1	1.09	1.09	1	0	-	-	-	0	0	0
CD036	572	Modern jaw	Recent	Carcharias taurus (juvenile)	0.37	0.37	1	1.07	1.07	1	0	-	-	-	0	0	0
CD036	573	Modern jaw	Recent	Carcharias taurus (juvenile)	0.35	0.35	1	0.88	0.88	1	0	-	-	-	0	0	0
CD036	574	Modern jaw	Recent	Carcharias taurus (juvenile)	0.31	0.31	1	0.82	0.82	1	0	-	-	-	0	0	0
CD041	575	Modern jaw	Recent	Odontaspis ferox	1.59	1.59	1	0.51	0.78	0.65	0	-	-	-	0	0.49	0.31
CD041	576	Modern jaw	Recent	Odontaspis ferox	2.05	2.05	1	0.67	1.16	0.58	0	-	-	-	0	1.21	0.59
CD041	577	Modern jaw	Recent	Odontaspis ferox	3.46	3.29	1.05	0.76	1.36	0.56	0	-	-	-	0	1.57	0.45
CD041	578	Modern jaw	Recent	Odontaspis ferox	3.67	3.59	1.02	0.89	1.72	0.52	0	-	-	-	0	1.84	0.5
CD041	579	Modern jaw	Recent	Odontaspis ferox	4.75	4.44	1.07	1.1	2.43	0.45	0	1.52	0.91	0.6	1	2.19	0.46
CD041	580	Modern jaw	Recent	Odontaspis ferox	5.71	5.48	1.04	1.16	2.27	0.51	0	1.41	0.97	0.69	1	2.57	0.45
CD041	581	Modern jaw	Recent	Odontaspis ferox	6.36	6.2	1.03	1.37	2.72	0.5	0	1.86	0.97	0.52	1	3.04	0.48
CD041	582	Modern jaw	Recent	Odontaspis ferox	6.93	6.93	1	1.57	3.18	0.49	0	1.78	1.12	0.63	1	3.22	0.46
CD041	583	Modern jaw	Recent	Odontaspis ferox	10.06	10.06	1	1.52	2.83	0.54	0	-	-	-	2	3.58	0.36
CD041	584	Modern jaw	Recent	Odontaspis ferox	22.49	22.49	1	3.47	5.59	0.62	0	-	-	-	1	5.65	0.25
CD041	585	Modern jaw	Recent	Odontaspis ferox	22.75	22.49	1.01	4.13	7.23	0.57	0	-	-	-	2	4.67	0.21
CD041	586	Modern jaw	Recent	Odontaspis ferox	19.12	19.12	1	3.52	6.73	0.52	0	3.89	2.3	0.59	2	4.56	0.24
CD041	587	Modern jaw	Recent	Odontaspis ferox	13.43	13.43	1	2.61	5.11	0.51	0	2.79	2.28	0.82	1	4.49	0.33
CD041	588	Modern jaw	Recent	Odontaspis ferox	12.58	12.58	1	2.39	5.45	0.44	0	2.74	1.54	0.56	1	4.06	0.32
CD041	589	Modern jaw	Recent	Odontaspis ferox	11.68	11.68	1	2.42	5.04	0.48	0	2.55	1.52	0.6	2	3.91	0.33
CD041	590	Modern jaw	Recent	Odontaspis ferox	10.96	10.96	1	2.28	4.47	0.51	0	2.49	1.49	0.6	2	3.15	0.29
CD041	591	Modern jaw	Recent	Odontaspis ferox	10.09	10.09	1	1.98	3.96	0.5	0	2.34	1.38	0.59	1	3.42	0.34
CD041	592	Modern jaw	Recent	Odontaspis ferox	9.33	9.33	1	1.89	3.19	0.59	0	2.3	1.27	0.55	1	3.1	0.33
CD041	593	Modern jaw	Recent	Odontaspis ferox	9.45	9.45	1	1.86	3.46	0.54	0	2.35	1.21	0.51	0	2.9	0.31
CD041	594	Modern jaw	Recent	Odontaspis ferox	7.86	7.86	1	1.55	3.14	0.49	0	1.78	1.14	0.64	1	2.99	0.38
CD041	595	Modern jaw	Recent	Odontaspis ferox	6.04	6.04	1	1.38	2.76	0.5	0	1.53	1.03	0.67	1	2.45	0.41
CD041	596	Modern jaw	Recent	Odontaspis ferox	5.57	5.41	1.03	1.28	2.35	0.54	0	1.61	1.05	0.65	1	2.55	0.46
CD041	597	Modern jaw	Recent	Odontaspis ferox	4.16	4.16	1	1.06	1.8	0.59	0	1.41	0.85	0.6	1	1.96	0.47
CD041	598	Modern jaw	Recent	Odontaspis ferox	3.53	3.39	1.04	0.65	1.41	0.46	0	-	-	-	1	1.67	0.47
CD041	599	Modern jaw	Recent	Odontaspis ferox	2.44	2.35	1.04	0.84	1.19	0.71	0	-	-	-	1	1.42	0.58
CD041	600	Modern jaw	Recent	Odontaspis ferox	1.18	1.18	1	0.59	0.82	0.72	0	-	-	-	0	0.73	0.62
CD041	601	Modern jaw	Recent	Odontaspis ferox	1.44	1.44	1	0.57	1.07	0.53	0	0.53	0.33	0.62	0	0.58	0.4
CD041	602	Modern jaw	Recent	Odontaspis ferox	2.03	1.93	1.05	0.73	1.32	0.55	0	-	0.61	-	0	0.83	0.41
CD041	603	Modern jaw	Recent	Odontaspis ferox	2.28	2.16	1.06	0.69	1.21	0.57	0	-	-	-	0	1.32	0.58
CD041	604	Modern jaw	Recent	Odontaspis ferox	2.69	2.69	1	0.79	1.34	0.59	0	0.93	0.66	0.71	0	1.36	0.51
CD041	605	Modern jaw	Recent	Odontaspis ferox	3.34	3.34	1	0.83	1.66	0.5	0	1.09	0.81	0.74	1	1.39	0.42
CD041	606	Modern jaw	Recent	Odontaspis ferox	4.19	4.19	1	1.05	1.74	0.6	0	1.45	0.77	0.53	0	2.11	0.5
CD041	607	Modern jaw	Recent	Odontaspis ferox	4.39	4.26	1.03	1.13	2.08	0.54	0	1.22	1.01	0.83	0	2.1	0.48
CD041	608	Modern jaw	Recent	Odontaspis ferox	4.95	4.95	1	1.2	2.02	0.59	0	1.62	1.06	0.65	1	2.1	0.42
CD041	609	Modern jaw	Recent	Odontaspis ferox	5.71	5.71	1	1.39	2.68	0.52	0	1.83	1.08	0.59	0	2.4	0.42
CD041	610	Modern jaw	Recent	Odontaspis ferox	6.72	6.72	1	1.6	3.01	0.53	0	1.83	1.16	0.63	2	3.01	0.45
CD041	611	Modern jaw	Recent	Odontaspis ferox	7.8	7.8	1	1.85	3.29	0.56	0	1.87	1.17	0.63	2	2.9	0.37
CD041	612	Modern jaw	Recent	Odontaspis ferox	8.79	8.49	1.04	2.17	4.31	0.5	0	2.42	1.49	0.62	2	3.46	0.39
CD041	613	Modern jaw	Recent	Odontaspis ferox	11.61	11.42	1.02	2.81	5.62	0.5	0	2.48	1.4	0.56	2	3.27	0.28
CD041	614	Modern jaw	Recent	Odontaspis ferox	12.7	12.41	1.02	2.96	6.09	0.49	0	2.77	1.69	0.61	2	3.43	0.27
CD041	615	Modern jaw	Recent	Odontaspis ferox	12.63	12.42	1.02	2.98	6.3	0.47	0	3.06	1.64	0.54	2	3.68	0.29
CD041	616	Modern jaw	Recent	Odontaspis ferox	11.02	11.02	1	2.29	5.14	0.45	0	1.86	1.5	0.81	2	3.47	0.31
CD041	617	Modern jaw	Recent	Odontaspis ferox	6.95	6.95	1	1.2	1.96	0.61	0	1.87	0.99	0.53	2	3.29	0.47
CD041	618	Modern jaw	Recent	Odontaspis ferox	5.93	5.93	1	1.07	2.1	0.51	0	1.43	0.78	0.55	2	2.74	0.46
CD041	619	Modern jaw	Recent	Odontaspis ferox	5.86	5.86	1	0.98	1.71	0.57	0	1.39	0.82	0.59	1	2.76	0.47
CD041	620	Modern jaw	Recent	Odontaspis ferox	8.09	8.09	1	1.27	2.41	0.53	0	1.93	1.13	0.59	1	3.23	0.4
CD041	621	Modern jaw	Recent	Odontaspis ferox	18.47	18.47	1	3.66	6.54	0.56	0	-	-	-	2	6.34	0.34
CD041	622	Modern jaw	Recent	Odontaspis ferox	17.96	17.96	1	3.54	6.39	0.55	0	3.71	1.98	0.53	2	5.05	0.28
CD041	623	Modern jaw	Recent	Odontaspis ferox	7.3	7.07	1.03	1.45	2.58	0.56	0	1.53	0.95	0.62	1	3.47	0.48
CD041	624	Modern jaw	Recent	Odontaspis ferox	5.9	5.9	1	1.15	1.77	0.65	0	1.42	1.01	0.71	2	2.68	0.45
CD041	625	Modern jaw	Recent	Odontaspis ferox	10.62	10.5	1.01	2.32	4.76	0.49	0	2.43	1.48	0.61	2	3.89	0.37
CD041	626	Modern jaw	Recent	Odontaspis ferox	12.63	12.24	1.03	2.93	6.27	0.47	0	-	-	-	2	4.26	0.34
CD041	627	Modern jaw	Recent	Odontaspis ferox	12.55	12.31	1.02	3.02	6.36	0.47	0	2.91	1.67	0.57	2	4	0.32
CD041	628	Modern jaw	Recent	Odontaspis ferox	11.49	11.29	1.02	2.86	5.88	0.49	0	2.76	1.72	0.62	2	3.24	0.28
CD041	629	Modern jaw	Recent	Odontaspis ferox	10.16	9.98	1.02	2.85	5.95	0.48	0	2.44	-	-	2	4.03	0.4
CD041	630	Modern jaw	Recent	Odontaspis ferox	9.52	9.41	1.01	2.15	4.1	0.52	0	2.31	1.46	0.63	2	3.72	0.39
CD041	631	Modern jaw	Recent	Odontaspis ferox	8.1	7.99	1.01	1.87	3.15	0.59	0	2.02	1.25	0.62	2	3.19	0.39
CD041	632	Modern jaw	Recent	Odontaspis ferox	7.06	6.88	1.03	1.56	3.08	0.51	0	1.71	1.06	0.62	2	2.79	0.4
CD041	633	Modern jaw	Recent	Odontaspis ferox	5.32	5.24	1.02	1.49	2.38	0.63	0	1.46	0.99	0.68	1	2.28	0.43
CD041	634	Modern jaw	Recent	Odontaspis ferox	4.97	4.97	1	1.24	2.11	0.59	0	1.45	0.91	0.63	0	2.25	0.45
CD041	635	Modern jaw	Recent	Odontaspis ferox	3.21	3.13	1.03	1.03	1.67	0.62	0	-	-	-	1	1.66	0.52
CD041	636	Modern jaw	Recent	Odontaspis ferox	2.27	2.27	1	1.09	1.56	0.7	0	-	-	-	1	1.41	0.62
CD041	637	Modern jaw	Recent	Odontaspis ferox	2.1	2.1	1	0.64	1.24	0.52	0	-	-	-	0	1.15	0.55
1905.12.2.2	1501	Modern jaw	Recent	Carcharodon carcharias (juvenile)	2.35	1.87	1.25668	1.65	2.8	0.589286	0	-	-	-	1	0	0
1905.12.2.2	1502	Modern jaw	Recent	Carcharodon carcharias (juvenile)	4.49	4.02	1.11692	2.31	5.99	0.385643	1	-	-	-	1	0	0
1905.12.2.2	1503	Modern jaw	Recent	Carcharodon carcharias (juvenile)	5.45	5.08	1.07283	3.52	7.17	0.490934	2	2.14	1.52	0.71028	0	0	0
1905.12.2.2	1504	Modern jaw	Recent	Carcharodon carcharias (juvenile)	7.47	7.1	1.05211	4.59	9.05	0.507182	2	2.2	1.58	0.718182	0	0	0
1905.12.2.2	1505	Modern jaw	Recent	Carcharodon carcharias (juvenile)	9.54	9.32	1.02361	5.05	9.41	0.536663	2	1.84	1.6	0.869565	0	0	0
1905.12.2.2	1506	Modern jaw	Recent	Carcharodon carcharias (juvenile)	11.58	11.01	1.05177	6	12.03	0.498753	2	3.47	1.49	0.429395	0	0	0
1905.12.2.2	1507	Modern jaw	Recent	Carcharodon carcharias (juvenile)	11.34	11.19	1.0134	6.29	12.61	0.49881	2	3.41	1.59	0.466276	0	0	0
1905.12.2.2	1508	Modern jaw	Recent	Carcharodon carcharias (juvenile)	9.37	9.32	1.00536	4.83	9.7	0.497938	2	2.75	2.04	0.741818	2	0	0
1905.12.2.2	1509	Modern jaw	Recent	Carcharodon carcharias (juvenile)	12.75	12.75	1	6.15	11.26	0.546181	2	3.61	1.89	0.523546	2	0	0
1905.12.2.2	1510	Modern jaw	Recent	Carcharodon carcharias (juvenile)	12.39	12.32	1.00568	6.1	10.6	0.575472	2	3.28	1.83	0.557927	2	0	0
1905.12.2.2	1511	Modern jaw	Recent	Carcharodon carcharias (juvenile)	12.15	12.15	1	6.15	10.74	0.572626	2	3.1	1.71	0.551613	2	0	0
1905.12.2.2	1512	Modern jaw	Recent	Carcharodon carcharias (juvenile)	13.07	12.89	1.01396	6.36	11.35	0.560352	2	2.85	1.78	0.624561	2	0	0
1905.12.2.2	1513	Modern jaw	Recent	Carcharodon carcharias (juvenile)	9.39	8.88	1.05743	4.99	10.14	0.49211	2	2.48	1.4	0.564516	2	0	0
1905.12.2.2	1514	Modern jaw	Recent	Carcharodon carcharias (juvenile)	11.74	11.6	1.01207	5.3	11.45	0.462882	2	2.8	1.58	0.564286	2	0	0
1905.12.2.2	1515	Modern jaw	Recent	Carcharodon carcharias (juvenile)	10.98	10.96	1.00182	5.9	12.82	0.460218	2	2.34	1.44	0.615385	2	0	0
1905.12.2.2	1516	Modern jaw	Recent	Carcharodon carcharias (juvenile)	11.18	10.98	1.01821	6.29	11.17	0.563115	2	2.65	1.48	0.558491	2	0	0
1905.12.2.2	1517	Modern jaw	Recent	Carcharodon carcharias (juvenile)	9.3	9.07	1.02536	5.2	10.27	0.506329	2	1.7	1.35	0.794118	0	0	0
1905.12.2.2	1518	Modern jaw	Recent	Carcharodon carcharias (juvenile)	7.54	7.26	1.03857	4.22	7.89	0.534854	2	2.13	1.23	0.577465	0	0	0
1905.12.2.2	1519	Modern jaw	Recent	Carcharodon carcharias (juvenile)	4.42	4.2	1.05238	2.93	5.69	0.514938	2	-	-	-	0	0	0
1905.12.2.2	1520	Modern jaw	Recent	Carcharodon carcharias (juvenile)	3.39	3.36	1.00893	1.53	3.76	0.406915	1	-	-	-	0	0	0
1905.12.2.2	1521	Modern jaw	Recent	Carcharodon carcharias (juvenile)	1.17	1.17	1	1.06	1.53	0.69281	0	-	-	-	0	0	0
1905.12.2.2	1522	Modern jaw	Recent	Carcharodon carcharias (juvenile)	1.77	1.77	1	1.26	2.47	0.510121	0	1.23	0.9	0.731707	0	0	0
1905.12.2.2	1523	Modern jaw	Recent	Carcharodon carcharias (juvenile)	4.58	4.4	1.04091	1.94	3.35	0.579104	0	1.12	0.68	0.607143	1	0	0
1905.12.2.2	1524	Modern jaw	Recent	Carcharodon carcharias (juvenile)	5.52	5.32	1.03759	2.04	5.81	0.351119	1	-	-	-	1	0	0
1905.12.2.2	1525	Modern jaw	Recent	Carcharodon carcharias (juvenile)	7.62	7.38	1.03252	3.06	8.47	0.361275	2	1.64	1.01	0.615854	1	0	0
1905.12.2.2	1526	Modern jaw	Recent	Carcharodon carcharias (juvenile)	10.16	9.99	1.01702	3.84	9.01	0.426193	2	2.98	1.76	0.590604	0	0	0
1905.12.2.2	1527	Modern jaw	Recent	Carcharodon carcharias (juvenile)	9.95	9.95	1	3.45	9.03	0.38206	2	2.66	1.65	0.620301	0	0	0
1905.12.2.2	1528	Modern jaw	Recent	Carcharodon carcharias (juvenile)	12.8	12.8	1	4.32	9.94	0.434608	2	3.15	1.79	0.568254	1	0	0
1905.12.2.2	1529	Modern jaw	Recent	Carcharodon carcharias (juvenile)	11.7	11.46	1.02094	4.07	7.08	0.574859	1	3.14	2.18	0.694268	1	0	0
1905.12.2.2	1530	Modern jaw	Recent	Carcharodon carcharias (juvenile)	11.89	11.67	1.01885	3.39	7.52	0.450798	1	3.02	1.76	0.582781	1	0	0
1905.12.2.2	1531	Modern jaw	Recent	Carcharodon carcharias (juvenile)	12.48	12.48	1	4.21	10.2	0.412745	1	3.36	1.86	0.553571	1	0	0
1905.12.2.2	1532	Modern jaw	Recent	Carcharodon carcharias (juvenile)	9.81	9.68	1.01343	3.83	9.21	0.415852	2	2.93	1.68	0.573379	0	0	0
1905.12.2.2	1533	Modern jaw	Recent	Carcharodon carcharias (juvenile)	10.27	10.27	1	3.58	9.87	0.362715	2	2.48	1.58	0.637097	1	0	0
1905.12.2.2	1534	Modern jaw	Recent	Carcharodon carcharias (juvenile)	9.83	9.83	1	4.03	9.86	0.408722	2	2.52	1.46	0.579365	1	0	0
1905.12.2.2	1535	Modern jaw	Recent	Carcharodon carcharias (juvenile)	8.54	8.51	1.00353	3.17	5.99	0.529215	2	2.33	1.36	0.583691	1	0	0
1905.12.2.2	1536	Modern jaw	Recent	Carcharodon carcharias (juvenile)	7.06	6.78	1.0413	2.71	6.76	0.400888	2	1.59	1.19	0.748428	1	0	0
1905.12.2.2	1537	Modern jaw	Recent	Carcharodon carcharias (juvenile)	4.95	4.7	1.05319	2.01	5.62	0.357651	2	-	-	-	1	0	0
1905.12.2.2	1538	Modern jaw	Recent	Carcharodon carcharias (juvenile)	3.43	3.36	1.02083	2.18	3.34	0.652695	0	-	-	-	1	0	0
CD020	1539	Modern jaw	Recent	Alopias pelagicus	0.99	0.99	1	0.87	2.02	0.430693	0	0.74	0.5	0.675676	0	0	0
CD020	1540	Modern jaw	Recent	Alopias pelagicus	1.16	0.95	1.22105	0.93	1.87	0.497326	0	-	-	-	1	0	0
CD020	1541	Modern jaw	Recent	Alopias pelagicus	1.29	1.02	1.26471	0.86	2.26	0.380531	0	0.68	0.6	0.882353	0	0	0
CD020	1542	Modern jaw	Recent	Alopias pelagicus	1.5	1.32	1.13636	0.98	2.59	0.378378	0	0.86	0.72	0.837209	1	0	0
CD020	1543	Modern jaw	Recent	Alopias pelagicus	1.57	1.39	1.1295	1.14	3.18	0.358491	0	1.09	0.57	0.522936	1	0	0
CD020	1544	Modern jaw	Recent	Alopias pelagicus	1.77	1.65	1.07273	0.96	3.5	0.274286	0	0.82	0.58	0.707317	0	0	0
CD020	1545	Modern jaw	Recent	Alopias pelagicus	2	1.82	1.0989	1.09	3.52	0.309659	0	1.2	0.71	0.591667	0	0	0
CD020	1546	Modern jaw	Recent	Alopias pelagicus	2.18	1.82	1.1978	2.13	1.82	1.17033	0	1.19	0.66	0.554622	0	0	0
CD020	1547	Modern jaw	Recent	Alopias pelagicus	2.41	2.18	1.1055	1.04	4.14	0.251208	0	1.1	0.65	0.590909	0	0	0
CD020	1548	Modern jaw	Recent	Alopias pelagicus	2.34	2.09	1.11962	1.19	4.17	0.285372	0	1.13	0.79	0.699115	0	0	0
CD020	1549	Modern jaw	Recent	Alopias pelagicus	2.81	2.45	1.14694	1.08	4.26	0.253521	0	1.08	0.73	0.675926	0	0	0
CD020	1550	Modern jaw	Recent	Alopias pelagicus	3.05	2.67	1.14232	1.43	4.17	0.342926	0	1.15	0.74	0.643478	0	0	0
CD020	1551	Modern jaw	Recent	Alopias pelagicus	3.11	2.72	1.14338	1.4	4.55	0.307692	0	1.12	0.75	0.669643	0	0	0
CD020	1552	Modern jaw	Recent	Alopias pelagicus	3.03	2.68	1.1306	1.58	5.05	0.312871	0	1.31	0.83	0.633588	0	0	0
CD020	1553	Modern jaw	Recent	Alopias pelagicus	3.12	2.74	1.13869	1.34	4.88	0.27459	0	1.37	0.8	0.583942	0	0	0
CD020	1554	Modern jaw	Recent	Alopias pelagicus	3.43	3.11	1.10289	1.45	4.74	0.305907	0	1.3	0.87	0.669231	0	0	0
CD020	1555	Modern jaw	Recent	Alopias pelagicus	3.54	3.11	1.13826	1.48	4.73	0.312896	0	1.18	0.84	0.711864	0	0	0
CD020	1556	Modern jaw	Recent	Alopias pelagicus	3.37	2.71	1.24354	1.24	4.9	0.253061	0	1.25	0.88	0.704	0	0	0
CD020	1557	Modern jaw	Recent	Alopias pelagicus	2.51	2.39	1.05021	1.26	3.21	0.392523	0	1.16	0.68	0.586207	1	0	0
CD020	1558	Modern jaw	Recent	Alopias pelagicus	4.32	4.01	1.07731	1.36	4.07	0.334152	0	1.4	0.94	0.671429	1	0	0
CD020	1559	Modern jaw	Recent	Alopias pelagicus	4.14	4.14	1	1.07	3.73	0.286863	0	1.32	0.74	0.560606	1	0	0
CD020	1560	Modern jaw	Recent	Alopias pelagicus	4.38	4.23	1.03546	1.29	3.71	0.347709	0	1.24	0.77	0.620968	1	0	0
CD020	1561	Modern jaw	Recent	Alopias pelagicus	3.27	3.09	1.05825	1.29	3.03	0.425743	0	1.1	0.75	0.681818	1	0	0
CD020	1562	Modern jaw	Recent	Alopias pelagicus	2.25	2.25	1	1.44	2.65	0.543396	0	0.98	0.69	0.704082	0	0	0
CD020	1563	Modern jaw	Recent	Alopias pelagicus	3.22	2.64	1.2197	1.37	4.15	0.33012	0	1.01	0.74	0.732673	0	0	0
CD020	1564	Modern jaw	Recent	Alopias pelagicus	3.54	2.92	1.21233	1.5	4.52	0.331858	0	1.22	0.85	0.696721	0	0	0
CD020	1565	Modern jaw	Recent	Alopias pelagicus	3.25	2.57	1.26459	1.84	5.04	0.365079	0	1.22	0.77	0.631148	0	0	0
CD020	1566	Modern jaw	Recent	Alopias pelagicus	3.04	2.73	1.11355	1.34	4.95	0.270707	0	1.13	0.73	0.646018	0	0	0
CD020	1567	Modern jaw	Recent	Alopias pelagicus	2.96	2.67	1.10861	1.24	4.3	0.288372	0	1	0.67	0.67	0	0	0
CD020	1568	Modern jaw	Recent	Alopias pelagicus	2.92	2.24	1.30357	1.36	4.64	0.293103	0	1.03	0.81	0.786408	0	0	0
CD020	1569	Modern jaw	Recent	Alopias pelagicus	2.62	2.46	1.06504	1.33	4.33	0.307159	0	1.04	0.66	0.634615	0	0	0
CD020	1570	Modern jaw	Recent	Alopias pelagicus	2.51	2.5	1.004	1.37	3.46	0.395954	0	1.04	0.68	0.653846	0	0	0
CD020	1571	Modern jaw	Recent	Alopias pelagicus	2.38	2.23	1.06726	1.36	3.74	0.363636	0	1.14	0.78	0.684211	0	0	0
CD020	1572	Modern jaw	Recent	Alopias pelagicus	2.14	1.86	1.15054	1.2	3.73	0.321716	0	0.96	0.66	0.6875	0	0	0
CD020	1573	Modern jaw	Recent	Alopias pelagicus	1.6	1.6	1	1.31	3.35	0.391045	0	0.73	0.56	0.767123	0	0	0
CD020	1574	Modern jaw	Recent	Alopias pelagicus	1.56	1.44	1.08333	0.92	3.39	0.271386	0	0.81	0.55	0.679012	0	0	0
CD020	1575	Modern jaw	Recent	Alopias pelagicus	1.59	1.59	1	1.08	3.31	0.326284	0	0.85	0.57	0.670588	0	0	0
CD020	1576	Modern jaw	Recent	Alopias pelagicus	1.78	1.68	1.05952	1.1	3.52	0.3125	0	0.83	0.53	0.638554	0	0	0
CD020	1577	Modern jaw	Recent	Alopias pelagicus	1.44	1.44	1	1.11	3.14	0.353503	0	0.83	0.62	0.746988	0	0	0
CD020	1578	Modern jaw	Recent	Alopias pelagicus	1.47	1.39	1.05755	0.84	3	0.28	0	0.64	0.53	0.828125	0	0	0
CD020	1579	Modern jaw	Recent	Alopias pelagicus	1.15	1.15	1	0.88	3.1	0.283871	0	0.74	0.5	0.675676	0	0	0
CD020	1580	Modern jaw	Recent	Alopias pelagicus	0.8	0.8	1	0.61	2.64	0.231061	0	0.63	0.43	0.68254	0	0	0
CD020	1581	Modern jaw	Recent	Alopias pelagicus	0.88	0.76	1.15789	0.58	1.61	0.360248	0	0.79	0.61	0.772152	0	0	0
CD020	1582	Modern jaw	Recent	Alopias pelagicus	0.83	0.83	1	0.6	1.27	0.472441	0	0.55	0.42	0.763636	0	0	0
CD020	1583	Modern jaw	Recent	Alopias pelagicus	0.57	0.43	1.32558	0.64	1.41	0.453901	0	0.57	0.42	0.736842	0	0	0
CD020	1584	Modern jaw	Recent	Alopias pelagicus	0.63	0.63	1	0.87	1.78	0.488764	0	0.59	0.44	0.745763	0	0	0
CD020	1585	Modern jaw	Recent	Alopias pelagicus	0.62	0.62	1	0.78	1.43	0.545455	0	0.59	0.39	0.661017	0	0	0
CD020	1586	Modern jaw	Recent	Alopias pelagicus	0.67	0.64	1.04688	0.83	1.49	0.557047	0	0.5	0.39	0.78	0	0	0
CD020	1587	Modern jaw	Recent	Alopias pelagicus	0.77	0.77	1	0.94	2.49	0.37751	0	0.72	0.37	0.513889	0	0	0
CD020	1588	Modern jaw	Recent	Alopias pelagicus	0.92	0.77	1.19481	1.13	2.61	0.43295	0	0.83	0.43	0.518072	0	0	0
CD020	1589	Modern jaw	Recent	Alopias pelagicus	0.9	0.9	1	0.65	2.45	0.265306	0	0.73	0.44	0.60274	0	0	0
CD020	1590	Modern jaw	Recent	Alopias pelagicus	1	0.96	1.04167	1.27	3.05	0.416393	0	0.65	0.57	0.876923	0	0	0
CD020	1591	Modern jaw	Recent	Alopias pelagicus	1.57	1.39	1.1295	0.85	3.59	0.236769	0	0.8	0.59	0.7375	0	0	0
CD020	1592	Modern jaw	Recent	Alopias pelagicus	1.55	1.47	1.05442	1.21	3.77	0.320955	0	0.75	0.62	0.826667	0	0	0
CD020	1593	Modern jaw	Recent	Alopias pelagicus	2.05	1.76	1.16477	1.19	3.86	0.30829	0	0.77	0.58	0.753247	0	0	0
CD020	1594	Modern jaw	Recent	Alopias pelagicus	2	1.85	1.08108	1.15	4	0.2875	0	0.88	0.62	0.704545	1	0	0
CD020	1595	Modern jaw	Recent	Alopias pelagicus	2.12	2.1	1.00952	1.25	4.24	0.294811	0	1.02	0.65	0.637255	1	0	0
CD020	1596	Modern jaw	Recent	Alopias pelagicus	2.48	2.32	1.06897	1.26	3.89	0.323907	0	0.9	0.68	0.755556	1	0	0
CD020	1597	Modern jaw	Recent	Alopias pelagicus	2.79	2.36	1.1822	1.25	4.33	0.288684	0	1.06	0.71	0.669811	1	0	0
CD020	1598	Modern jaw	Recent	Alopias pelagicus	2.92	2.68	1.08955	0.85	4.19	0.202864	0	1.02	0.83	0.813725	1	0	0
CD020	1599	Modern jaw	Recent	Alopias pelagicus	3.31	3.11	1.06431	1.18	4.24	0.278302	0	1.3	0.89	0.684615	1	0	0
CD020	1600	Modern jaw	Recent	Alopias pelagicus	1.71	1.71	1	0.97	2.56	0.378906	0	1.03	0.73	0.708738	1	0	0
CD020	1601	Modern jaw	Recent	Alopias pelagicus	3.66	3.63	1.00826	1.05	3.18	0.330189	0	1.39	0.84	0.604317	1	0	0
CD020	1602	Modern jaw	Recent	Alopias pelagicus	3.42	3.42	1	1.03	3.46	0.297688	0	1.18	0.82	0.694915	1	0	0
CD020	1603	Modern jaw	Recent	Alopias pelagicus	1.25	1.09	1.14679	0.78	1.56	0.5	0	0.81	0.6	0.740741	1	0	0
CD020	1604	Modern jaw	Recent	Alopias pelagicus	1.29	1.01	1.27723	0.91	1.8	0.505556	0	-	-	-	1	0	0
CD020	1605	Modern jaw	Recent	Alopias pelagicus	3.58	3.5	1.02286	1.08	3.29	0.328267	0	1.23	0.68	0.552846	1	0	0
CD020	1606	Modern jaw	Recent	Alopias pelagicus	3.54	3.37	1.05045	1.23	3.99	0.308271	0	1.31	0.74	0.564885	1	0	0
CD020	1607	Modern jaw	Recent	Alopias pelagicus	3.56	3	1.18667	1.43	4.12	0.347087	0	1.12	0.73	0.651786	1	0	0
CD020	1608	Modern jaw	Recent	Alopias pelagicus	2.9	2.63	1.10266	1.26	4.13	0.305085	0	1.06	0.71	0.669811	1	0	0
CD020	1609	Modern jaw	Recent	Alopias pelagicus	2.62	2.4	1.09167	1.47	1.02	1.44118	0	1.01	0.63	0.623762	1	0	0
CD020	1610	Modern jaw	Recent	Alopias pelagicus	2.66	2.41	1.10373	1.18	4.01	0.294264	0	0.96	0.62	0.645833	1	0	0
CD020	1611	Modern jaw	Recent	Alopias pelagicus	2.24	2.11	1.06161	1.31	4.39	0.298405	0	0.84	0.64	0.761905	1	0	0
CD020	1612	Modern jaw	Recent	Alopias pelagicus	2.24	2.01	1.11443	1.12	4.1	0.273171	0	0.76	0.55	0.723684	1	0	0
CD020	1613	Modern jaw	Recent	Alopias pelagicus	2.03	1.99	1.0201	0.99	3.7	0.267568	0	0.78	0.63	0.807692	1	0	0
CD020	1614	Modern jaw	Recent	Alopias pelagicus	2.07	1.95	1.06154	1.31	4.11	0.318735	0	0.91	0.66	0.725275	1	0	0
CD020	1615	Modern jaw	Recent	Alopias pelagicus	1.8	1.69	1.06509	1.1	3.16	0.348101	0	0.95	0.64	0.673684	1	0	0
CD020	1616	Modern jaw	Recent	Alopias pelagicus	1.92	1.73	1.10983	0.87	2.32	0.375	0	0.86	0.63	0.732558	1	0	0
CD020	1617	Modern jaw	Recent	Alopias pelagicus	1.63	1.63	1	1.05	2.31	0.454545	0	0.76	0.64	0.842105	1	0	0
CD020	1618	Modern jaw	Recent	Alopias pelagicus	1.23	1.16	1.06034	0.91	2.94	0.309524	0	0.82	0.63	0.768293	1	0	0
CD020	1619	Modern jaw	Recent	Alopias pelagicus	1.2	1.2	1	1.1	3.01	0.365449	0	0.81	0.65	0.802469	1	0	0
CD020	1620	Modern jaw	Recent	Alopias pelagicus	1.16	1.16	1	0.96	2.69	0.356877	0	0.61	0.5	0.819672	1	0	0
CD020	1621	Modern jaw	Recent	Alopias pelagicus	0.84	0.84	1	1.05	2.72	0.386029	0	0.59	0.5	0.847458	1	0	0
CD020	1622	Modern jaw	Recent	Alopias pelagicus	0.85	0.85	1	0.77	1.58	0.487342	0	0.86	0.59	0.686047	0	0	0
CD020	1623	Modern jaw	Recent	Alopias pelagicus	0.87	0.87	1	0.89	1.55	0.574194	0	-	-	-	0	0	0
CD035	1624	Modern jaw	Recent	Pseudocarcharias kamoharai	1.2	0.81	1.48148	0.91	1.86	0.489247	0	0.49	0.35	0.714286	2	0	0
CD035	1625	Modern jaw	Recent	Pseudocarcharias kamoharai	1.55	1.25	1.24	0.82	2.98	0.275168	0	0.63	0.35	0.555556	2	0	0
CD035	1626	Modern jaw	Recent	Pseudocarcharias kamoharai	1.93	1.5	1.28667	0.68	3.42	0.19883	0	0.55	0.39	0.709091	2	0	0
CD035	1627	Modern jaw	Recent	Pseudocarcharias kamoharai	2.15	2.1	1.02381	0.76	3.63	0.209366	0	0.63	0.35	0.555556	2	0	0
CD035	1628	Modern jaw	Recent	Pseudocarcharias kamoharai	2.23	1.99	1.1206	0.72	3.41	0.211144	0	0.73	0.44	0.60274	0	0	0
CD035	1629	Modern jaw	Recent	Pseudocarcharias kamoharai	2.87	2.46	1.16667	0.94	4.94	0.190283	0	1.25	0.63	0.504	0	0	0
CD035	1630	Modern jaw	Recent	Pseudocarcharias kamoharai	3.82	3.33	1.14715	0.82	4.46	0.183857	0	0.84	0.57	0.678571	0	0	0
CD035	1631	Modern jaw	Recent	Pseudocarcharias kamoharai	4.58	4.05	1.13086	1.16	5.71	0.203152	0	1.2	0.74	0.616667	0	0	0
CD035	1632	Modern jaw	Recent	Pseudocarcharias kamoharai	5.51	4.45	1.2382	1.22	6.05	0.201653	0	1.24	0.73	0.58871	0	0	0
CD035	1633	Modern jaw	Recent	Pseudocarcharias kamoharai	5.77	5.07	1.13807	1.03	4.84	0.21281	0	1.24	0.71	0.572581	0	0	0
CD035	1634	Modern jaw	Recent	Pseudocarcharias kamoharai	7.87	7.66	1.02742	1.35	3.76	0.359043	0	1.58	0.93	0.588608	1	0	0
CD035	1635	Modern jaw	Recent	Pseudocarcharias kamoharai	8.55	8.55	1	1.3	4.24	0.306604	0	1.82	0.98	0.538462	1	0	0
CD035	1636	Modern jaw	Recent	Pseudocarcharias kamoharai	8.49	8.24	1.03034	1.28	4.03	0.317618	0	1.67	0.97	0.580838	1	0	0
CD035	1637	Modern jaw	Recent	Pseudocarcharias kamoharai	8.09	7.25	1.11586	1.27	4.48	0.283482	0	1.69	0.97	0.573964	1	0	0
CD035	1638	Modern jaw	Recent	Pseudocarcharias kamoharai	5.74	4.55	1.26154	1.23	4.4	0.279545	0	1.13	0.73	0.646018	1	0	0
CD035	1639	Modern jaw	Recent	Pseudocarcharias kamoharai	5.26	4.02	1.30846	1.18	5.65	0.20885	0	1.18	0.7	0.59322	0	0	0
CD035	1640	Modern jaw	Recent	Pseudocarcharias kamoharai	4.16	3.16	1.31646	1.2	5.06	0.237154	0	1.17	0.73	0.623932	0	0	0
CD035	1641	Modern jaw	Recent	Pseudocarcharias kamoharai	3.23	2.56	1.26172	0.98	4.27	0.229508	0	1.21	0.51	0.421488	0	0	0
CD035	1642	Modern jaw	Recent	Pseudocarcharias kamoharai	2.52	1.76	1.43182	0.77	4.28	0.179907	0	0.89	0.61	0.685393	0	0	0
CD035	1643	Modern jaw	Recent	Pseudocarcharias kamoharai	1.13	0.75	1.50667	0.41	1.95	0.210256	0	0.38	0.36	0.947368	0	0	0
CD035	1644	Modern jaw	Recent	Pseudocarcharias kamoharai	0.79	0.54	1.46296	0.33	2.18	0.151376	0	-	-	-	0	0	0
CD035	1645	Modern jaw	Recent	Pseudocarcharias kamoharai	2.51	2.05	1.22439	0.74	3.42	0.216374	0	0.75	0.49	0.653333	0	0	0
CD035	1646	Modern jaw	Recent	Pseudocarcharias kamoharai	3.05	2.86	1.06643	0.79	4.36	0.181193	0	0.83	0.52	0.626506	1	0	0
CD035	1647	Modern jaw	Recent	Pseudocarcharias kamoharai	3.99	3.75	1.064	0.91	4.56	0.199561	0	1.06	0.62	0.584906	1	0	0
CD035	1648	Modern jaw	Recent	Pseudocarcharias kamoharai	5.12	4.96	1.03226	0.96	4.35	0.22069	0	1.33	0.73	0.548872	1	0	0
CD035	1649	Modern jaw	Recent	Pseudocarcharias kamoharai	5.98	5.69	1.05097	1.01	4.49	0.224944	0	1.42	0.69	0.485915	1	0	0
CD035	1650	Modern jaw	Recent	Pseudocarcharias kamoharai	6.25	6.18	1.01133	0.95	3.8	0.25	0	1.31	0.65	0.496183	1	0	0
CD035	1651	Modern jaw	Recent	Pseudocarcharias kamoharai	10.23	10.1	1.01287	1.47	5.93	0.247892	0	2	1.22	0.61	1	0	0
CD035	1652	Modern jaw	Recent	Pseudocarcharias kamoharai	10.56	10.06	1.0497	1.44	5.39	0.267161	0	2.13	1.22	0.57277	1	0	0
CD035	1653	Modern jaw	Recent	Pseudocarcharias kamoharai	5.69	5.69	1	0.9	4.15	0.216867	0	1.22	0.74	0.606557	1	0	0
CD035	1654	Modern jaw	Recent	Pseudocarcharias kamoharai	5.59	5.47	1.02194	1.03	4.37	0.235698	0	1.25	0.62	0.496	1	0	0
CD035	1655	Modern jaw	Recent	Pseudocarcharias kamoharai	4.87	4.76	1.02311	0.97	4.6	0.21087	0	1.14	0.61	0.535088	1	0	0
CD035	1656	Modern jaw	Recent	Pseudocarcharias kamoharai	3.86	3.69	1.04607	0.94	4.86	0.193416	0	1	0.53	0.53	1	0	0
CD035	1657	Modern jaw	Recent	Pseudocarcharias kamoharai	3.22	2.97	1.08418	0.8	4.45	0.179775	0	0.94	0.55	0.585106	1	0	0
CD035	1658	Modern jaw	Recent	Pseudocarcharias kamoharai	2.52	2.37	1.06329	0.72	3.22	0.223602	0	0.83	0.51	0.614458	0	0	0
CD035	1659	Modern jaw	Recent	Pseudocarcharias kamoharai	1.86	1.66	1.12048	0.57	3.69	0.154472	0	0.68	0.46	0.676471	0	0	0
CD035	1660	Modern jaw	Recent	Pseudocarcharias kamoharai	1.21	0.88	1.375	0.59	2.49	0.236948	0	0.67	0.41	0.61194	0	0	0
