# Supplementary material for: Ecological impact of the end-Cretaceous extinction on lamniform sharks
Source: PLoS One. 2017 Jun 7;12(6):e0178294. doi: 10.1371/journal.pone.0178294 (PMC5462355; doi:10.1371/journal.pone.0178294)
Supplement: S3 Table — Revised from Arambourg (1952), with Arambourg originals as following: 1Genus: Lamna, 2Genus: Odontaspis. (XLSX) [file pone.0178294.s004.xlsx]

## Sheet: Sheet1
		Maastrichtian		Danian			Recent
Family	Species	5A	5B	8D	22A	22D
Anacoracidae	Pseudocorax affinis	2	34
Anacoracidae	Squalicorax pristodontus	12	7
Cretoxyrhinidae	Serratolamna africana1	18	84
Cretoxyrhinidae	Serratolamna maroccana	89	86
Mitsukurinidae	Amonotodon plicatus	2	15
Mitsukurinidae	Anomotodon sp. B	7	2
Mitsukurinidae	Anomotodon sp. A					1
Otodontidae	Cretalamna sp.			1		1
Odontaspididae	Carcharias tingitana2			4		1
Odontaspididae	Odontaspis speyeri			7	4	18
Odontaspididae	Striatolamia whitei2			53	13	61
Odontaspididae	Carcharias taurus						134
Odontaspididae	Odontaspis ferox						62
Lamnidae	Carcharodon carcharias						70
Lamnidae	Isurus oxyrinchus						89
Pseudocarchariidae	Pseudocarcharias kamoharai						36
Alopiidae	Alopias pelagicus						84
