# Supplementary material for: Ecological impact of the end-Cretaceous extinction on lamniform sharks
Source: PLoS One. 2017 Jun 7;12(6):e0178294. doi: 10.1371/journal.pone.0178294 (PMC5462355; doi:10.1371/journal.pone.0178294)
Supplement: S4 Table — Results for mean, standard deviation, standard error, and confidence intervals associated with Fig 1. (XLSX) [file pone.0178294.s005.xlsx]

## Sheet: Sheet1
	Danian					Maastrichtian					Recent
				Confidence interval					Confidence level					Confidence level
	Mean	Standard Deviation	Standard Error	Lower	Upper	Mean	Standard Deviation	Standard Error	Lower	Upper	Mean	Standard Deviation	Standard Error	Lower	Upper
Cusp height direct	4.93671	2.34273	0.147578	4.13	4.75	8.34292	3.32327	0.128968	7.364	7.996	6.14817	5.4211	0.247181	3.864	4.976
Cusp height indirect	4.80734	2.35	0.148036	4.026	4.654	8.09742	3.36789	0.130699	7.057	7.693	5.98062	5.39706	0.246085	3.675	4.785
Inclination	1.03611	0.0548736	0.00345671	0.995	1.005	1.0409	0.0711303	0.00276039	1.017	1.023	1.04867	0.0787841	0.00359224	1.016	1.024
Half-cusp width	1.24587	0.511618	0.0322289	1.053	1.207	3.58619	2.11695	0.0821536	3.009	3.321	2.28518	1.89487	0.0863987	1.4	1.68
Base-cusp width	2.92853	1.34658	0.0848268	2.51	2.84	6.37974	3.75051	0.145548	5.355	5.905	4.9621	3.81583	0.173987	3.582	4.098
Width ratio	0.445794	0.194931	0.0122795	0.422	0.438	0.563313	0.0872308	0.00338521	0.555	0.565	0.493896	0.20167	0.00919534	0.455	0.485
Serrations	0	0	0	0	0	0.10994	0.394101	0.0152941	0	0	0.24948	0.65202	0.0297295	0	0
Base depth	1.37488	0.998867	0.0629227	1.068	1.212	2.38738	1.24355	0.0482592	1.991	2.219	1.89905	1.24453	0.0639271	1.337	1.583
Half-cusp depth	0.7225	0.278129	0.0175205	0.632	0.708	1.46684	0.828193	0.0321401	1.205	1.335	1.19338	0.847975	0.0433862	0.836	0.984
Depth ratio	0.565476	0.104893	0.00660764	0.55	0.57	0.616431	0.0871455	0.0033819	0.605	0.615	0.635326	0.0997179	0.00513574	0.611	0.63
Labial-lingual curve	0.861111	0.714502	0.0450094	0.602	0.738	0.61128	0.754753	0.0292901	1.302	1.578	0.760915	0.718078	0.0327415	-0.053	0.053
Max. lateral cusplet height	0.742769	0.428979	0.037624	0.9	1.01	1.79403	1.26118	0.0756408	-0.061	0.061	0.629501	1.18192	0.0538911	0.928	1.072
Cusp-cusplet ratio	0.206308	0.133377	0.0116979	0.156	0.204	0.225396	0.104092	0.00624299	0.219	0.241	0.083763	0.150714	0.00687198	-0.009	0.009
