# Supplementary material for: Ecological impact of the end-Cretaceous extinction on lamniform sharks
Source: PLoS One. 2017 Jun 7;12(6):e0178294. doi: 10.1371/journal.pone.0178294 (PMC5462355; doi:10.1371/journal.pone.0178294)
Supplement: S5 Table — Bold text is used to highlight non-significant variables. For Odontaspididae (Danian and Recent), all species of Odontaspididae from the Danian were tested against all species of Odontaspididae of the Recent individuals. (XLSX) [file pone.0178294.s006.xlsx]

## Sheet: Sheet1
	Danian and Maastrichtian		Maastrichtian and Recent		Danian and Recent		Odontaspididae (Danian and Recent)
	t	P	t	P	t	P	t	P
Cusp height direct	12.566	< 0.001	-6.573	< 0.001	5.365	< 0.001	3.113	0.002
Cusp height indirect	12.143	< 0.001	-6.27	< 0.001	5.336	< 0.001	3.315	0.001
Inclination	0.316	0.946	0.579	0.831	0.824	0.687	-1.955	0.052
Half-cusp width	16.765	< 0.001	-9.121	< 0.001	10.364	< 0.001	4.455	< 0.001
Base-cusp width	12.872	< 0.001	-5.547	< 0.001	8.766	< 0.001	2.108	0.036
Width ratio	14.338	< 0.001	-8.37	< 0.001	4.465	< 0.001	8.088	< 0.001
Serrations	3.632	0.001	4.774	< 0.001	8.383	< 0.001	-	-
Base depth	10.609	< 0.001	-6.23	< 0.001	6.089	< 0.001	5.319	< 0.001
Half-cusp depth	12.653	< 0.001	-5.635	< 0.001	9.56	< 0.001	5.701	< 0.001
Depth ratio	5.299	< 0.001	1.38	0.348	5.924	< 0.001	2.741	0.007
Labial-lingual curve	-1.884	0.141	3.07	0.006	0.36	0.93	0.584	0.56
Max. lateral cusplet height	13.899	< 0.001	-14.215	< 0.001	-2.34	0.049	3.025	0.003
Cusp-cusplet ratio	2.414	0.041	-16.976	< 0.001	-8.681	< 0.001	-3.14	0.002
