# Supplementary material for: Ecological impact of the end-Cretaceous extinction on lamniform sharks
Source: PLoS One. 2017 Jun 7;12(6):e0178294. doi: 10.1371/journal.pone.0178294 (PMC5462355; doi:10.1371/journal.pone.0178294)
Supplement: S6 Table — Pillai is Pillai’s trace, a test statistic where the larger the value, the greater the contribution to the model. Bold text is used to highlight non-significant values. For Odontaspididae (Danian and Recent), all species within Odontaspididae from the Danian were tested against all species within Odontaspididae from the Recent individuals. (XLSX) [file pone.0178294.s007.xlsx]

## Sheet: Sheet1
Danian and Maastrichtian			Maastrichtian and Recent			Danian and Recent			Odontaspididae (Danian and Recent)
Pillai's trace	P		Pillai's trace	P		Pillai's trace	P		Pillai's trace	P
0.61005	<0.001		0.5392	<0.001		0.3653	<0.001		0.26709	<0.001
