# Supplementary material for: Ecological impact of the end-Cretaceous extinction on lamniform sharks
Source: PLoS One. 2017 Jun 7;12(6):e0178294. doi: 10.1371/journal.pone.0178294 (PMC5462355; doi:10.1371/journal.pone.0178294)
Supplement: S7 Table — Values show the cumulative proportion of the first three PC axes and PC loadings: the closer to 0, the less influence the variable has on the PC. Bold text is used to highlight values contributing the most to each PC. (XLSX) [file pone.0178294.s008.xlsx]

## Sheet: Sheet1
	PC1	PC2	PC3
Cumulative proportion	0.4502	0.6168	0.7245
Cusp height direct	0.3889	-0.0527	-0.1485
Cusp height indirect	0.3883	-0.0462	-0.1677
Inclination	-0.1538	-0.1104	0.3932
Half-cusp width	0.3731	-0.1349	0.1817
Base-cusp width	0.3567	-0.266	0.1294
Width ratio	0.1563	0.3367	0.1589
Serrations	0.1603	-0.4377	0.1105
Base depth	0.3832	0.0188	-0.005
Half-cusp depth	0.3667	0.023	0.1597
Depth ratio	0.0084	-0.0233	0.584
Labial-lingual curve	0.1042	0.0233	-0.5666
Max. lateral cusplet height	0.2435	0.4935	0.0581
Cusp-cusplet ratio	0.0788	0.5861	0.13
