# Supplementary material for: Ecological impact of the end-Cretaceous extinction on lamniform sharks
Source: PLoS One. 2017 Jun 7;12(6):e0178294. doi: 10.1371/journal.pone.0178294 (PMC5462355; doi:10.1371/journal.pone.0178294)
Supplement: S8 Table — Individuals shows comparisons between all nine Recent jaws, and Taxa shows comparisons when pooling adult and juvenile of the same species. Bold text is used to highlight non-significant values. (XLSX) [file pone.0178294.s009.xlsx]

## Sheet: Sheet1
	Individuals			Taxa
	d.f.	F	P	d.f.	F	P
Cusp height direct	8	44.897	<0.001	5	42.148	<0.001
Cusp height indirect	8	46.085	<0.001	5	43.828	<0.001
Inclination	8	19.745	<0.001	5	31.402	<0.001
Half-cusp width	8	123.73	<0.001	5	99.231	<0.001
Base-cusp width	8	121.76	<0.001	5	89.304	<0.001
Width ratio	8	29.755	<0.001	5	46.267	<0.001
Serrations	8	574.41	<0.001	5	899.96	<0.001
Base depth	8	49.674	<0.001	5	31.572	<0.001
Half-cusp depth	8	45.975	<0.001	5	24.227	<0.001
Depth ratio	8	9.0832	<0.001	5	8.804	<0.001
Labial-lingual curve	8	9.6387	<0.001	5	14.797	<0.001
Max. lateral cusplet height	8	253.29	<0.001	5	250.2	<0.001
Cusp-cusplet ratio	8	374.47	<0.001	5	529.6	<0.001
