# Supplementary material for: Ecological impact of the end-Cretaceous extinction on lamniform sharks
Source: PLoS One. 2017 Jun 7;12(6):e0178294. doi: 10.1371/journal.pone.0178294 (PMC5462355; doi:10.1371/journal.pone.0178294)
Supplement: S9 Table — Individuals shows comparisons between all nine Recent jaws, and Species shows comparisons when pooling adult and juvenile of the same species. Pillai is Pillai’s trace, a test statistic where the larger the value, the greater the contribution to the model. (XLSX) [file pone.0178294.s010.xlsx]

## Sheet: Sheet1
Individuals		Taxa
Pillai's trace	P	Pillai's trace	P
3.2999	<0.001	2.5569	<0.001
